# Supplementary material for: Healthcare utilization during acute medically attended episodes of respiratory syncytial virus-related lower respiratory tract infection among infants in the United States
Source: PLoS One. 2025 Feb 10;20(2):e0313573. doi: 10.1371/journal.pone.0313573 (PMC11809781; doi:10.1371/journal.pone.0313573)
Supplement: S2 File — (ZIP) [file pone.0313573.s002.zip]

Archive with 56 entries (47 files):
- S5_code/
- S5_code/README.txt
- S5_code/0_optum-analysis/
- S5_code/0_optum-analysis/00_clean_tables.r
- S5_code/0_optum-analysis/code/
- S5_code/0_optum-analysis/code/make_rsv_epi_function.r
- S5_code/0_optum-analysis/code/make_rsv_epi_function_hcu.r
- S5_code/0_optum-analysis/02_hcu_analysis.r
- S5_code/0_optum-analysis/data/
- S5_code/0_optum-analysis/data/codelists/
- S5_code/0_optum-analysis/data/codelists/CODES_CMB_icd10_congenital_and_metabolic.txt
- S5_code/0_optum-analysis/data/codelists/CODES_CMB_icd10_higher-risk_congenital_heart_disease.txt
- S5_code/0_optum-analysis/data/codelists/CODES_CMB_icd10_neuromuscular_disease.txt
- S5_code/0_optum-analysis/data/codelists/CODES_CMB_icd10_chronic_respiratory_disease_arising_in_the_perinatal_period_cld.txt
- S5_code/0_optum-analysis/data/codelists/CODES_CMB_icd10_immunodeficiency.txt
- S5_code/0_optum-analysis/data/codelists/CODES_CMB_icd10_ALL_CODES.txt
- S5_code/0_optum-analysis/data/codelists/CODES_CMB_icd10_congenital_anomalies_of_the_respiratory_system.txt
- S5_code/0_optum-analysis/data/codelists/CODES_CMB_icd10_lower-risk_congential_heart_disease.txt
- S5_code/0_optum-analysis/data/codelists/CODES_CMB_icd10_down_syndrome_without_congenital_heart_disease.txt
- S5_code/0_optum-analysis/data/codelists/CODES_CMB_icd10_cystic_fibrosis_with_pulmonary_manifestations.txt
- S5_code/0_optum-analysis/data/codelists/CODES_CMB_icd10_hiv.txt
- S5_code/0_optum-analysis/data/codelists/CODES_OXY_icd10-hcpcs.txt
- S5_code/0_optum-analysis/data/rsv_season_division_year.xlsx
- S5_code/0_optum-analysis/00_import_place_of_service.r
- S5_code/0_optum-analysis/harvest_cdm/
- S5_code/0_optum-analysis/harvest_cdm/harvest-cdm.r
- S5_code/0_optum-analysis/01_make_datasets.r
- S5_code/1_paper/
- S5_code/1_paper/Gantenberg_Acute-RSV-HCU.qmd
- S5_code/1_paper/Makefile
- S5_code/1_paper/references.bib
- S5_code/1_paper/analysis.r
- S5_code/1_paper/_pandoc-filters/
- S5_code/1_paper/_pandoc-filters/docx-landscape.lua
- S5_code/1_paper/_pandoc-filters/pagebreak.lua
- S5_code/1_paper/data/
- S5_code/1_paper/data/hcu_visitdist_merative_medicaid.csv
- S5_code/1_paper/data/hcu_fivenum_merative_medicaid.csv
- S5_code/1_paper/data/sampchar_merative_commercial.csv
- S5_code/1_paper/data/hcu_fivenum_merative_commercial.csv
- S5_code/1_paper/data/hcu_visitdist.csv
- S5_code/1_paper/data/hcu_stats.csv
- S5_code/1_paper/data/hcu_fivenum.csv
- S5_code/1_paper/data/hcu_visitdist_merative_commercial.csv
- S5_code/1_paper/data/merative_process_table1.r
- S5_code/1_paper/data/supptab8.r
- S5_code/1_paper/data/sampchar_optum.csv
- S5_code/1_paper/data/merative_docx2html.sh
- S5_code/1_paper/data/hcu_visitdist_optum.csv
- S5_code/1_paper/data/merative_2022-04-26.xlsx
- S5_code/1_paper/data/hcu_fivenum_optum.csv
- S5_code/1_paper/data/data_supplemental_table_8.csv
- S5_code/1_paper/data/sampchar_merative_medicaid.csv
- S5_code/1_paper/american-medical-association.csl
- S5_code/1_paper/styles.docx
- S5_code/README.org
