# Supplementary material for: Healthcare utilization during acute medically attended episodes of respiratory syncytial virus-related lower respiratory tract infection among infants in the United States
Source: PLoS One. 2025 Feb 10;20(2):e0313573. doi: 10.1371/journal.pone.0313573 (PMC11809781; doi:10.1371/journal.pone.0313573)
Supplement: S2 File — (ZIP) [file pone.0313573.s002.zip › S5_code/README.txt]

                     _____________________________

                      OVERVIEW OF CODE REPOSITORY
                     _____________________________


Table of Contents
_________________

1. Directory: 0_optum-analysis
2. Directory: 1_paper


Please contact Jason Gantenberg (jason_gantenberg@brown.edu) with
questions about the code.


1 Directory: 0_optum-analysis
=============================

  This folder contains scripts used to pull claims information from
  Optum's Clinformatics Data Mart (CDM) within an access-controlled
  computing environment. The original data can be obtained by contacting
  Optum, but we cannot share it publicly and provide these scripts for
  reference.

  In some cases, files have been renamed for readability and
  comprehension, as the code pertaining to this analysis is a subset of
  a larger codebase.

  +-------------------------------+---------------------------------------------------------------------------------------------------------------+
  | DIRECTORY/FILE                | DESCRIPTION                                                                                                   |
  +-------------------------------+---------------------------------------------------------------------------------------------------------------+
  | code                          | A directory containing a script we've used in several analysis to build RSV episodes                          |
  +-------------------------------+---------------------------------------------------------------------------------------------------------------+
  | data                          | A directory containing a file listing the RSV season start and end dates by Census division and a subdirectory|
  |                               | (codelists) containing machine-readable lists of ICD-10-CM codes pertaining to S4 Table.                      |
  +-------------------------------+---------------------------------------------------------------------------------------------------------------+
  | harvest_cdm                   | A directory containing two scripts used to pull claims information                                            |
  +-------------------------------+---------------------------------------------------------------------------------------------------------------+
  | 00_clean_tables.r             | A script that conducts initial cleaning on the raw data pulled from CDM                                       |
  +-------------------------------+---------------------------------------------------------------------------------------------------------------+
  | 00_import_place_of_service.r  | A script that imports place of service codes from the Center for Disease Control and Prevention's website     |
  +-------------------------------+---------------------------------------------------------------------------------------------------------------+
  | 01_make_datasets.r            | A script that creates the birth cohort and builds up the analytic dataset for this and other analyses.        |
  +-------------------------------+---------------------------------------------------------------------------------------------------------------+
  | 02_hcu_analysis.r             | A script that runs the analyses contained in the paper.                                                       |
  +-------------------------------+---------------------------------------------------------------------------------------------------------------+


2 Directory: 1_paper
====================

  Code and data underlying the paper.

   Directory/File                Description                                                                                                       
  -------------------------------------------------------------------------------------------------------------------------------------------------
   data                          A directory containing outcome summaries for the three claims databases and scripts for cleaning Merative outputs 
   _pandoc-filters               Lua scripts for processing the QMD export to DOCX                                                                 
   Gantenberg_Acute-RSV-HCU.qmd  A Quarto Markdown file that produces the main manuscript.                                                         
   analysis.r                    Code that combines outcome summaries, sets up data structures, and applies labels. Sourced by the QMD file.       
   styles.docx                   A reference document used to style the exported DOCX file                                                         
   references.bib                Bibtex file containing references (some are references in the QMD file)                                           
   Makefile                      Runs command-line procedures to export or label document versions                                                 
