# Supplementary material for: Healthcare utilization during acute medically attended episodes of respiratory syncytial virus-related lower respiratory tract infection among infants in the United States
Source: PLoS One. 2025 Feb 10;20(2):e0313573. doi: 10.1371/journal.pone.0313573 (PMC11809781; doi:10.1371/journal.pone.0313573)
Supplement: S2 File — (ZIP) [file pone.0313573.s002.zip › S5_code/0_optum-analysis/code/make_rsv_epi_function_hcu.r]

## Function: Set global variables to test make_rsv_episodes_hcu() from within
##           that function.
episode_test_settings <- function(
  subset_variable = "lrti_in_first_season", 
  lookrange = 0:7,
  seas_data = mt_lrti_seas_augment) {
  
  ## set input values to make_rsv_episodes_hcu() in the global environment
  ## for testing function only
  assign("subset_variable", subset_variable, envir = .GlobalEnv)
  assign("lookrange", lookrange, envir = .GlobalEnv)
  assign("seas_data", seas_data, envir = .GlobalEnv)
} 


## Function: Clear any test settings
##           (use before calling make_rsv_episodes_hcu()).
episode_clear_settings <- function() {
  rm(list = ls(pattern = "subset_variable|lookrange|seas_data",
               envir = .GlobalEnv),
     envir = .GlobalEnv) 
}

## Function: Create RSV episodes and classify healthcare utilization during
##           these episodes.
make_rsv_episodes_hcu <- function(
  subset_variable = c("lrti_in_first_season", "lrti_in_first_preseason"),
  lookrange = 0:7,
  seas_data,
  export_hcu = F
) {
  
  # subset_variable   one of lrti_in_first_season or lrti_in_first_preseason
  # lookrange         a range relative to RSV index diagnosis (0) within which
  #                   to look for healthcare utilization
  # seas_data         an mt_lrti_[attr] match table
  # export_hcu        Logical. Should the intermediate objects be put in
  #                   the global environment. Defaults to F.
  
  #browser()
  
  mt_lrti <- seas_data[
    get(subset_variable) == TRUE & lrti_in_bhosp == FALSE
  ][order(patid, fst_dt, setting_num)]
  
  mt_lrti[, unique_event_id := 1:.N]
  
  mt_lrti[, any_sp := as.numeric(sum(sp_event_row) > 0), by = patid]
  mt_lrti[, any_se1 := as.numeric(sum(se1_event_row) > 0), by = patid]
  
  mt_lrti[, .(
    any_sp = first(any_sp),
    any_se1 = first(any_se1)
  ), by = patid][, .N, .(any_sp, any_se1)]
  
  
  # get event IDs of the events that will trigger episode searches in the
  # sp and se1 analyses
  mt_lrti[, first_sp_event_id := first(unique_event_id[sp_event_row == 1]), 
          by = patid]
  
  mt_lrti[, first_se1_event_id := first(unique_event_id[se1_event_row == 1]),
          by = patid]
  
  mt_lrti[, ":="(
    # get dates of first sp and se1 events
    first_sp_event_dt  = fst_dt[unique_event_id == first_sp_event_id],
    first_se1_event_dt = fst_dt[unique_event_id == first_se1_event_id],
    # get settings of first sp and se1 events
    first_sp_epi_setting = setting_num[unique_event_id == first_sp_event_id],
    first_se1_epi_setting = setting_num[unique_event_id == first_se1_event_id]
  ), by = patid]
  
  mt_lrti[, ":="(
    days_since_first_sp  = fst_dt - first_sp_event_dt,
    days_since_first_se1 = fst_dt - first_se1_event_dt
  )]
  
  ## keep rows only if they're in the lookrange period for either sp or se1
  ## analysis
  mt_lrti_inrange <- mt_lrti[
    days_since_first_sp %in% lookrange | days_since_first_se1 %in% lookrange]
  
  ## is index date during a confinement?
  mt_lrti_inrange[, ":="(
    index_during_confine_sp = fifelse(
      test = !is.na(first_sp_event_dt), 
      yes = first_sp_event_dt %within% 
        interval(ymd(admit_date_join), ymd(disch_date_join)) * 1,
      no = NA_real_
    ),
    index_during_confine_se1 = fifelse(
      test = !is.na(first_se1_event_dt),
      yes = first_se1_event_dt %within% 
        interval(ymd(admit_date_join), ymd(disch_date_join)) * 1,
      no = NA_real_
    )
  )][]
  
  ## if index date is in confinement, set admit_date_join to index date
  mt_lrti_inrange[
    index_during_confine_sp == 1 & days_since_first_sp %in% lookrange,
    diff_admit_index_sp := admit_date_join - first_sp_event_dt
  ]
  
  mt_lrti_inrange[
    index_during_confine_se1 == 1 & days_since_first_se1 %in% lookrange,
    diff_admit_index_se1 := admit_date_join - first_se1_event_dt
  ]
  
  mt_lrti_inrange[!is.na(diff_admit_index_sp), summary(diff_admit_index_sp)]
  mt_lrti_inrange[!is.na(diff_admit_index_se1), summary(diff_admit_index_se1)]
  
  mt_lrti_inrange[, ":="(
    admit_date_join_sp = fcase(
      diff_admit_index_sp < 0, first_sp_event_dt,
      !is.na(admit_date_join) & days_since_first_sp %in% lookrange, admit_date_join,
      default = NA
    ),
    admit_date_join_se1 = fcase(
      diff_admit_index_se1 < 0, first_se1_event_dt,
      !is.na(admit_date_join) & days_since_first_se1 %in% lookrange, admit_date_join
    )
  )]
  
  ## if an inpatient has a hospitalization overlapping the end of an RSV episode
  ## set the discharge date to last day of RSV episode
  mt_lrti_inrange[, ":="(
    end_epi_during_confine_sp = fifelse(
      test = !is.na(first_sp_event_dt),
      yes = (first_sp_event_dt + max(lookrange)) %within%
        interval(ymd(admit_date_join), ymd(disch_date_join)) * 1,
      no = NA_real_
    ),
    end_epi_during_confine_se1 = fifelse(
      test = !is.na(first_se1_event_dt),
      yes = (first_se1_event_dt + max(lookrange)) %within%
        interval(ymd(admit_date_join), ymd(disch_date_join)) * 1,
      no = NA_real_
    )
  )][]
  
  mt_lrti_inrange[,
                  disch_date_join_sp := fifelse(
                    end_epi_during_confine_sp == 1 & days_since_first_sp %in% lookrange & 
                      disch_date_join > (first_sp_event_dt + max(lookrange)),
                    first_sp_event_dt + max(lookrange),
                    disch_date_join
                  )]
  
  mt_lrti_inrange[,
                  disch_date_join_se1 := fifelse(
                    end_epi_during_confine_se1 == 1 & days_since_first_se1 %in% lookrange & 
                      disch_date_join > (first_se1_event_dt + max(lookrange)),
                    first_se1_event_dt + max(lookrange),
                    disch_date_join
                  )]
  
  ## check updated discharge dates
  mt_lrti_inrange[, .N, .(
    miss_ddjs = is.na(disch_date_join_sp),
    miss_ddj  = is.na(disch_date_join),
    disch_dates_neq = disch_date_join_sp != disch_date_join
  )]
  
  mt_lrti_inrange[, .N, .(
    miss_ddjs = is.na(disch_date_join_se1),
    miss_ddj  = is.na(disch_date_join),
    disch_dates_neq = disch_date_join_se1 != disch_date_join
  )]
  
  universal_names <- c(
    "patid", "unique_event_id", "setting_num",
    "conf_id", "conf_id_join", "fst_dt",
    "admit_date_join", "disch_date_join" # include these to check against _def-specific dates
  )
  
  mtnames  <- names(mt_lrti_inrange)
  spnames  <- c(universal_names, mtnames[grepl("_sp", mtnames)])
  se1names <- c(universal_names, mtnames[grepl("_se1", mtnames)])
  
  ## make RSV definition-specific data.tables
  sp_hcu  <- mt_lrti_inrange[days_since_first_sp %in% lookrange, ..spnames]
  se1_hcu <- mt_lrti_inrange[days_since_first_se1 %in% lookrange, ..se1names]
  
  ## check that all retained events are within lookrange
  sp_hcu[, all(days_since_first_sp %in% lookrange)]
  se1_hcu[, all(days_since_first_se1 %in% lookrange)]
  
  ## lookups for confinement IDs FOUND in Optum's master confinement table
  sp_conf_lu <- 
    unique(sp_hcu[!is.na(admit_date_join_sp),
                  .(patid, conf_id, first_sp_event_dt, 
                    admit_date_join_sp, disch_date_join_sp)])
  
  se1_conf_lu <- 
    unique(se1_hcu[!is.na(admit_date_join_se1),
                   .(patid, conf_id, first_se1_event_dt, 
                     admit_date_join_se1, disch_date_join_se1)])
  
  ## lookups for confinement IDs NOT FOUND in Optum's master confinement table
  sp_conf_nomatch_lu <- 
    sp_hcu[!is.na(conf_id) & !(conf_id %in% sp_conf_lu$conf_id)
    ][, .(patid, conf_id, fst_dt, first_sp_event_dt)
    ][, .(admit_date_join_sp = min(fst_dt),
          disch_date_join_sp = max(fst_dt)), by = .(patid, conf_id, first_sp_event_dt)]
  
  se1_conf_nomatch_lu <- 
    se1_hcu[!is.na(conf_id) & !(conf_id %in% se1_conf_lu$conf_id)
    ][, .(patid, conf_id, fst_dt, first_se1_event_dt)
    ][, .(admit_date_join_se1 = min(fst_dt),
          disch_date_join_se1 = max(fst_dt)), by = .(patid, conf_id, first_se1_event_dt)]
  
  ## lookups for inpatient-coded RSV diagnoses but without a confinement ID
  sp_conf_noid_lu <- sp_hcu[is.na(admit_date_join_sp) & 
                              is.na(conf_id) & setting_num == 3]
  
  se1_conf_noid_lu <- se1_hcu[is.na(admit_date_join_se1) & 
                                is.na(conf_id) & setting_num == 3]
  
  sp_conf_noid_lu[, gapdays := fst_dt - shift(fst_dt, 1, type = "lag"),
                  by = patid
  ][, gapdays := nafill(gapdays, fill = 0)]
  
  se1_conf_noid_lu[, gapdays := fst_dt - shift(fst_dt, 1, type = "lag"),
                   by = patid
  ][, gapdays := nafill(gapdays, fill = 0)]
  
  sp_conf_noid_lu[rowid(patid) == 1 | gapdays > 1, 
                  conf_id_adhoc := 1:.N, 
                  by = patid][, conf_id_adhoc := nafill(conf_id_adhoc, "locf")]
  
  se1_conf_noid_lu[rowid(patid) == 1 | gapdays > 1, 
                   conf_id_adhoc := 1:.N, 
                   by = patid][, conf_id_adhoc := nafill(conf_id_adhoc, "locf")]
  
  sp_conf_noid_lu_sum <- 
    sp_conf_noid_lu[, .(admit_date_join_sp = min(fst_dt),
                        disch_date_join_sp = max(fst_dt)),
                    by = .(patid, first_sp_event_dt, conf_id_adhoc)
    ][, .(patid,
          conf_id = paste0(patid, ".", conf_id_adhoc),
          first_sp_event_dt,
          admit_date_join_sp,
          disch_date_join_sp)]
  
  se1_conf_noid_lu_sum <- 
    se1_conf_noid_lu[, .(admit_date_join_se1 = min(fst_dt),
                         disch_date_join_se1 = max(fst_dt)),
                     by = .(patid, first_se1_event_dt, conf_id_adhoc)
    ][, .(patid,
          conf_id = paste0(patid, ".", conf_id_adhoc),
          first_se1_event_dt,
          admit_date_join_se1,
          disch_date_join_se1)]
  
  
  if (nrow(sp_conf_nomatch_lu) > 0) {
    sp_conf_bind <- rbind(sp_conf_lu,
                          sp_conf_nomatch_lu,
                          sp_conf_noid_lu_sum)
  } else {
    sp_conf_bind <- rbind(sp_conf_lu,
                          sp_conf_noid_lu_sum)
  }
  
  setorderv(
    sp_conf_bind,
    c("patid", "admit_date_join_sp", "disch_date_join_sp")
  )
  
  sp_conf_bind[, summary(admit_date_join_sp - first_sp_event_dt)]
  
  if (nrow(se1_conf_nomatch_lu) > 0) {
    se1_conf_bind <- rbind(se1_conf_lu,
                           se1_conf_nomatch_lu,
                           se1_conf_noid_lu_sum)
  } else {
    se1_conf_bind <- rbind(se1_conf_lu, 
                           se1_conf_noid_lu_sum)
  }
  
  setorderv(
    se1_conf_bind,
    c("patid", "admit_date_join_se1", "disch_date_join_se1")
  )
  
  se1_conf_bind[, summary(admit_date_join_se1 - first_se1_event_dt)]
  
  sp_conf_bind[, gapdays := admit_date_join_sp - shift(disch_date_join_sp),
               by = patid][, gapdays := nafill(gapdays, fill = 0)][]
  
  sp_conf_bind[, .N, gapdays][order(-gapdays)]
  
  se1_conf_bind[, gapdays := admit_date_join_se1 - shift(disch_date_join_se1),
                by = patid][, gapdays := nafill(gapdays, fill = 0)][]
  
  se1_conf_bind[, .N, gapdays][order(-gapdays)]
  
  sp_conf_bind[rowid(patid) == 1 | gapdays > 1,
               conf_id_adhoc := 1:.N,
               by = patid
  ][, conf_id_adhoc := nafill(conf_id_adhoc, "locf")]
  
  se1_conf_bind[rowid(patid) == 1 | gapdays > 1,
                conf_id_adhoc := 1:.N,
                by = patid
  ][, conf_id_adhoc := nafill(conf_id_adhoc, "locf")]
  
  ## <<IMPORTANT: 2023-06-14>>
  ## Create master confinement lists
  ## droprow steps do one more pass to check for smaller-than-allowed gaps
  ## between one discharge and the next admit date
  ## (these edge cases appear to occur when there is a nested inpatient event
  ## that interrupts an otherwise contiguous stretch of time when sorting by 
  ## admit_date_join).
  ## droprow will be FALSE when there is at least a 1 day difference between
  ## a preceding disch_date_join and admit_date_join. It will be NA if its the
  ## first row of the patid. We want to keep these rows.
  sp_conf_master <- sp_conf_bind[, .(
    admit_date_join_sp = min(admit_date_join_sp),
    disch_date_join_sp = max(disch_date_join_sp)
  ), 
  keyby = .(patid, conf_id_adhoc, first_sp_event_dt)
  ][, droprow := admit_date_join_sp - shift(disch_date_join_sp) < 1, by = patid
  ][droprow == FALSE | is.na(droprow), .(patid,
                                         conf_id = paste0(patid, ".", 1:.N),
                                         first_sp_event_dt,
                                         admit_date_join_sp,
                                         disch_date_join_sp)]
  
  se1_conf_master <- se1_conf_bind[, .(
    admit_date_join_se1 = min(admit_date_join_se1),
    disch_date_join_se1 = max(disch_date_join_se1)
  ),
  keyby = .(patid, conf_id_adhoc, first_se1_event_dt)
  ][, droprow := admit_date_join_se1 - shift(disch_date_join_se1) < 1, by = patid
  ][droprow == FALSE | is.na(droprow), .(patid,
                                         conf_id = paste0(patid, ".", 1:.N),
                                         first_se1_event_dt,
                                         admit_date_join_se1,
                                         disch_date_join_se1)]
  
  sp_conf_bind[, .N]
  sp_conf_master[, .N]
  sp_conf_master[, uniqueN(patid)]
  
  se1_conf_bind[, .N]
  se1_conf_master[, .N]
  se1_conf_master[, uniqueN(patid)]
  
  sp_hcu_oper <- sp_hcu[setting_num %in% 1:2, .(patid,
                                                setting_num,
                                                fst_dt,
                                                first_sp_event_dt,
                                                first_sp_epi_setting,
                                                days_since_first_sp)]
  
  se1_hcu_oper <- se1_hcu[setting_num %in% 1:2, .(patid,
                                                  setting_num,
                                                  fst_dt,
                                                  first_se1_event_dt,
                                                  first_se1_epi_setting,
                                                  days_since_first_se1)]
  
  sp_oper_prune <- merge(
    sp_hcu_oper,
    sp_conf_master,
    by = "patid",
    all.x = T
  )
  
  sp_oper_prune[!is.na(first_sp_event_dt.y),
                all(first_sp_event_dt.x == first_sp_event_dt.y)]
  
  se1_oper_prune <- merge(
    se1_hcu_oper,
    se1_conf_master,
    by = "patid",
    all.x = T
  )
  
  se1_oper_prune[!is.na(first_se1_event_dt.y),
                 all(first_se1_event_dt.x == first_se1_event_dt.y)]
  
  sp_oper_prune[is.na(conf_id), droprow := 0]
  sp_oper_prune[!is.na(conf_id),
                droprow := 1 * between(fst_dt,
                                       admit_date_join_sp + 1,
                                       disch_date_join_sp)][]
  
  sp_oper_prune[, .N, droprow]
  
  se1_oper_prune[is.na(conf_id), droprow := 0]
  se1_oper_prune[!is.na(conf_id),
                 droprow := 1 * between(fst_dt,
                                        admit_date_join_se1 + 1,
                                        disch_date_join_se1)][]
  
  se1_oper_prune[, .N, droprow]
  
  sp_oper_unique <- unique(sp_oper_prune[droprow == 0,
                                         .(patid,
                                           setting_num,
                                           fst_dt,
                                           first_sp_event_dt = first_sp_event_dt.x)])
  
  sp_oper_unique[, .N]
  sp_oper_unique[, .N, .(patid, first_sp_event_dt)
  ][, .N, patid][, max(N) == 1]
  
  se1_oper_unique <- unique(se1_oper_prune[droprow == 0,
                                           .(patid,
                                             setting_num,
                                             fst_dt,
                                             first_se1_event_dt = first_se1_event_dt.x)])
  
  se1_oper_unique[, .N]
  se1_oper_unique[, .N, .(patid, first_se1_event_dt)
  ][, .N, patid][, max(N) == 1]
  
  sp_bind_long <- rbind(
    sp_oper_unique,
    sp_conf_master[, .(
      patid,
      setting_num = 3,
      fst_dt = admit_date_join_sp,
      first_sp_event_dt,
      admit_date_join_sp,
      disch_date_join_sp
    )],
    fill = T
  )
  
  setkeyv(sp_bind_long, c("patid", "fst_dt", "setting_num"))
  sp_bind_long[, summary(fst_dt - first_sp_event_dt)]
  sp_bind_long[, summary(admit_date_join_sp - first_sp_event_dt)]
  sp_bind_long[, summary(disch_date_join_sp - first_sp_event_dt)]
  sp_bind_long[, .N] == (sp_oper_unique[, .N] + sp_conf_master[, .N])
  
  se1_bind_long <- rbind(
    se1_oper_unique,
    se1_conf_master[, .(
      patid,
      setting_num = 3,
      fst_dt = admit_date_join_se1,
      first_se1_event_dt,
      admit_date_join_se1,
      disch_date_join_se1
    )],
    fill = T
  )
  
  setkeyv(se1_bind_long, c("patid", "fst_dt", "setting_num"))
  se1_bind_long[, summary(fst_dt - first_se1_event_dt)]
  se1_bind_long[, summary(admit_date_join_se1 - first_se1_event_dt)]
  se1_bind_long[, summary(disch_date_join_se1 - first_se1_event_dt)]
  se1_bind_long[, .N] == (se1_oper_unique[, .N] + se1_conf_master[, .N])

  splong <- sp_bind_long[, .N, .(patid, setting_num, first_sp_event_dt)]
  selong <- se1_bind_long[, .N, .(patid, setting_num, first_se1_event_dt)]
  
  ## summary data for episodes, wide format
  spwide <- dcast(
    splong, 
    patid + first_sp_event_dt ~ setting_num, 
    value.var = "N", 
    fill = 0
  )
  
  sewide <- dcast(
    selong,
    patid + first_se1_event_dt ~ setting_num,
    value.var = "N",
    fill = 0
  )
  
  ## friendly names for place of service variables
  numnames <- as.character(1:3)
  posnames <- c("num_outpat", "num_er", "num_inpat")
  
  setnames(spwide, numnames, posnames)
  setnames(sewide, numnames, posnames)
  
  if (spwide[, uniqueN(patid) != .N]) stop("Duplicate patids in spwide.")
  if (sewide[, uniqueN(patid) != .N]) stop("Duplicate patids in sewide.")
  
  if (export_hcu == T) {
    
    ds <- c("sp_hcu", "se1_hcu",
            "sp_conf_lu", "se1_conf_lu",
            "sp_conf_bind", "se1_conf_bind",
            "sp_conf_master", "se1_conf_master",
            "spwide", "sewide")
    
    lapply(ds, function(.x) assign(.x, get(.x), envir = .GlobalEnv))
    
  }
  
  mt_lrti_sp <- spwide[, .(patid,
                           first_event_dt =  first_sp_event_dt,
                           num_outpat,
                           num_er,
                           num_inpat)]
  
  mt_lrti_se <- sewide[, .(patid,
                           first_event_dt =  first_se1_event_dt,
                           num_outpat,
                           num_er,
                           num_inpat)]
  
  out <- list(sp = mt_lrti_sp, se1 = mt_lrti_se)
  out
  
}
