# Supplementary material for: Healthcare utilization during acute medically attended episodes of respiratory syncytial virus-related lower respiratory tract infection among infants in the United States
Source: PLoS One. 2025 Feb 10;20(2):e0313573. doi: 10.1371/journal.pone.0313573 (PMC11809781; doi:10.1371/journal.pone.0313573)
Supplement: S2 File — (ZIP) [file pone.0313573.s002.zip › S5_code/0_optum-analysis/02_hcu_analysis.r]

# SETUP ------------------------------------------------------------------------

pacman::p_load(
  data.table,
  glmnet,
  survey,
  stringr,
  ggplot2,
  ggthemes,
  magrittr,
  lubridate,
  foreach,
  doParallel,
  MASS,
  fst
)


## RSV datasets
ad_dir <- here::here("data/analysis")
rsvw <- readRDS(file.path(ad_dir, "rsv_wide.rds"))[admit_date >= "2016-07-01"]
rsvl <- readRDS(file.path(ad_dir, "rsv_long.rds"))[admit_date >= "2016-07-01"]


# SAMPLE CHARACTERISTICS --------------------------------------------------

keepcols <- c("patid", "analysis", "comorbid_grp", "birth_month", "yrdob", 
              "divname", "gdr_cd", "term_comb", "plan_type_comb", 
              "lrti_preseason", "chd_hi", "cld", "cc", "num_outpat_season",
              "num_er_season", "num_inpat_season")

numsetcols <- keepcols[keepcols %like% "^num"]

hcu <- rsvl[lrti_firstseas == 1, ..keepcols]

hcu[, (numsetcols) := lapply(.SD, nafill, type = "const", fill = 0), 
    .SDcols = numsetcols]

hcu[, c("chd_hi", "cld", "cc") := lapply(.SD, as.factor),
    .SDcols = c("chd_hi", "cld", "cc")]

tab1 <- tableone::CreateTableOne(
  keepcols[!keepcols %like% "patid"],
  strata = "analysis", 
  data = hcu
)

sumvars <- c("birth_month", "cc", "chd_hi", "cld",
             "comorbid_grp", "divname", "gdr_cd",
             "lrti_preseason",
             "plan_type_comb", "term_comb",
             "yrdob")

build_sampchar <- function(svar){
  savecols <- c("patid", "analysis", svar)
  tmp <- hcu[, ..savecols]
  tmp2 <- tmp[, .N, c(savecols[-1])]
  tmp2[, Pct := round(N / sum(N) * 100, 2), analysis]
  setnames(tmp2, svar, "Variable")
  tmpout <- dcast(tmp2, Variable ~ analysis, value.var = c("N", "Pct"))
  setcolorder(tmpout, c("Variable", "N_se1", "Pct_se1", "N_sp", "Pct_sp"))
  tmpout[, Variable := as.character(Variable)]
  tmpout[]
}

sampchar <- rbindlist(lapply(setNames(sumvars, sumvars), build_sampchar), 
                      idcol = "Group")


# MAIN ANALYSIS -----------------------------------------------------------

hcu[, .N, .(analysis)]

# percentage with at least 1 visit to a given setting
hcu[, .N, keyby = .(analysis, num_outpat_season > 0)
   ][, P := N / sum(N), analysis][]

hcu[, .N, keyby = .(analysis, num_er_season > 0)
   ][, P := N / sum(N), analysis][]

hcu[, .N, keyby = .(analysis, num_inpat_season > 0)
   ][, P := N / sum(N), analysis][]


# TABLE 2 and FIGURE 1 DATA ----------------------------------------------------

hcu[, ":="(
  op_binned = fcase(num_outpat_season >= 2, "2+",
                    num_outpat_season == 1, "1",
                    num_outpat_season == 0, "0",
                    default = NA),
  er_binned = fcase(num_er_season >= 2, "2+",
                    num_er_season == 1, "1",
                    num_er_season == 0, "0",
                    default = NA),
  ip_binned = fcase(num_inpat_season >= 2, "2+",
                    num_inpat_season == 1, "1",
                    num_inpat_season == 0, "0",
                    default = NA),
  all_hcu_binned = fcase(
    num_outpat_season + num_er_season + num_inpat_season == 1, "1",
    num_outpat_season + num_er_season + num_inpat_season >= 2, "2+"
  )
)]

hcul <- melt(hcu[, .(patid, analysis, comorbid_grp, 
                     op_binned, er_binned, ip_binned, all_hcu_binned)], 
             id.vars = c("patid", "analysis", "comorbid_grp"),
             variable.name = "setting",
             value.name = "num_visits")

f1sum <- hcul[, .N, keyby = .(analysis, comorbid_grp, setting, num_visits)
     ][, P := N / sum(N), .(analysis, setting)][]

setnames(f1sum, c("comorbid_grp", "num_visits"), c("comgrp", "coarsenum"))

f1sum[, setting := fcase(setting == "op_binned", "outpat",
                         setting == "er_binned", "er",
                         setting == "ip_binned", "inpat",
                         setting == "all_hcu_binned", "all_hcu")]

## quick check
f1sum |>
  ggplot(aes(setting, y = P)) +
  geom_col(
    data = f1sum[analysis == "se1"],
    aes(fill = comgrp, alpha = "Sensitive"), position = "stack"
  ) +
  geom_col(
    data = f1sum[analysis == "sp"],
    aes(fill = comgrp, alpha = "Specific"), position = "stack",
    width = 0.5
  ) +
  facet_wrap(vars(coarsenum)) +
  scale_fill_viridis_d()


tab2_sumvis <- hcu[, .(op = sum(num_outpat_season),
                       er = sum(num_er_season),
                       ip = sum(num_inpat_season)), 
                keyby = .(analysis, comorbid_grp)]

tab2_sumvis

tab2_sum <- hcul[, .N, keyby = .(analysis, comorbid_grp, setting, num_visits)
              ][, P := N / sum(N), .(analysis, comorbid_grp, setting)][]

tab2_sum

visitdist <- copy(f1sum[, -c("P")])
visitdist[, `:=`(
  analysis = factor(analysis, levels = c("sp", "se1")),
  comgrp = factor(comgrp, levels = c("A", "B", "C")),
  setting = factor(setting, levels = c("outpat", "er", "inpat", "all_hcu"))
)]

setkeyv(visitdist, c("analysis", "comgrp", "setting", "coarsenum"))
visitdist


# FIVE-NUMBER SUMMARIES --------------------------------------------------------

fnsub <- hcu[, .(analysis, 
                 comgrp = comorbid_grp, 
                 num_outpat = num_outpat_season, 
                 num_er = num_er_season, 
                 num_inpat = num_inpat_season)]
fnsub[, all_hcu := num_outpat + num_er + num_inpat]

num_epis <- fnsub[, .N, .(analysis, comgrp)]
setnames(num_epis, "N", "num_episodes")

acols <- c("num_outpat", "num_er", "num_inpat", "all_hcu")
astats <- c("sum", "prob", "sd", "min", "q25", "median", "q75", "max")

fnstats <- fnsub[, lapply(.SD, \(x) {
  list(sum = sum(x),
       prob = mean(x > 0),
       sd = sd(x),
       min = min(x),
       q25 = quantile(x, 0.25),
       median = median(x),
       q75 = quantile(x, 0.75),
       max = max(x))
}), by = .(analysis, comgrp), .SDcols = acols]
names(fnstats) <- stringr::str_remove(names(fnstats), "num_")
fnstats[, stat := rep(astats, .N / length(astats))]

fivenum <- dcast(fnstats, 
                 analysis + comgrp ~ stat, 
                 value.var = c("outpat", "er", "inpat", "all_hcu"))
# reorder name elements to list statistic first
splits <- str_split(names(fivenum)[-c(1:2)], "_(?=m|q|s|p)")
reorg <- sapply(splits, \(x) paste(x[2], x[1], sep = "_"))
names(fivenum)[-c(1:2)] <- reorg


fivenum_out <- merge(fivenum, num_epis, by = c("analysis", "comgrp"))
fivenum_out[, `:=`(analysis = factor(analysis, levels = c("sp", "se1")),
                   comgrp = factor(comgrp, levels = c("A", "B", "C")))]

setkeyv(fivenum_out, c("analysis", "comgrp"))

names(fivenum_out) <- str_replace(names(fivenum_out), "sum", "num")
mvec <- function(prefix) {
  paste(prefix, c("outpat", "er", "inpat", "all_hcu"), sep = "_")
}

setcolorder(fivenum_out, c("analysis", "comgrp", "num_episodes",
                           mvec("num"), mvec("prob"), mvec("sd"),
                           mvec("min"), mvec("q25"), mvec("median"),
                           mvec("q75"), mvec("max")))
fivenum_out[, c("num_all_hcu", "prob_all_hcu") := NULL]


# # IN-TEXT and FIGURE 2 DATA ----------------------------------------------------
# 
# # percent with >= 2 visits to a given setting
# hcu[, .N, keyby = .(analysis, num_outpat_season >= 2)][, P := N / sum(N), analysis][]
# hcu[, .N, keyby = .(analysis, num_er_season >= 2)][, P := N / sum(N), analysis][]
# hcu[, .N, keyby = .(analysis, num_inpat_season >= 2)][, P := N / sum(N), analysis][]
# 
# hcu[, .N, keyby = .(
#   analysis, 
#   all_setting_gte2 = num_outpat_season + num_er_season + num_inpat_season >= 2
# )][, P := N / sum(N), analysis][]
# 
# hcu[, .N, keyby = .(
#   analysis,
#   comorbid_grp,
#   all_setting_gte2 = num_outpat_season + num_er_season + num_inpat_season >= 2
# )][, P := N / sum(N), .(analysis, comorbid_grp)][][all_setting_gte2 == TRUE]
# 
# 
# hcu[, lapply(.SD, mean), .SDcols = numsetcols, by = analysis]


# WRITE FILES ------------------------------------------------------------------

ddir <- "results/hcu"
if (!dir.exists(ddir)) dir.create(ddir)

fp <- function(x) file.path(ddir, x)
fwrite(sampchar, fp("sampchar_optum.csv"))
fwrite(visitdist, fp("hcu_visitdist_optum.csv"))
fwrite(fivenum_out, fp("hcu_fivenum_optum.csv"))
