# Supplementary material for: Healthcare utilization during acute medically attended episodes of respiratory syncytial virus-related lower respiratory tract infection among infants in the United States
Source: PLoS One. 2025 Feb 10;20(2):e0313573. doi: 10.1371/journal.pone.0313573 (PMC11809781; doi:10.1371/journal.pone.0313573)
Supplement: S2 File — (ZIP) [file pone.0313573.s002.zip › S5_code/1_paper/Makefile]

manuscript:
	quarto render Gantenberg_Acute-RSV-HCU.qmd
	libreoffice --headless --convert-to pdf Gantenberg_Acute-RSV-HCU.docx

supplement:
	libreoffice --headless --convert-to pdf Gantenberg_Acute-RSV-HCU_supplement.odt

timestamp:
	cp Gantenberg_Acute-RSV-HCU.docx Gantenberg_Acute-RSV-HCU_$$(date +%Y-%m-%d-%H%M).docx
	cp Gantenberg_Acute-RSV-HCU.pdf Gantenberg_Acute-RSV-HCU_$$(date +%Y-%m-%d-%H%M).pdf
	cp Gantenberg_Acute-RSV-HCU_supplement.odt Gantenberg_Acute-RSV-HCU_supplement_$$(date +%Y-%m-%d-%H%M).odt
	cp Gantenberg_Acute-RSV-HCU_supplement.pdf Gantenberg_Acute-RSV-HCU_supplement_$$(date +%Y-%m-%d-%H%M).pdf
