# Supplementary material for: Healthcare utilization during acute medically attended episodes of respiratory syncytial virus-related lower respiratory tract infection among infants in the United States
Source: PLoS One. 2025 Feb 10;20(2):e0313573. doi: 10.1371/journal.pone.0313573 (PMC11809781; doi:10.1371/journal.pone.0313573)
Supplement: S2 File — (ZIP) [file pone.0313573.s002.zip › S5_code/1_paper/references.bib]

@Preamble{ "\ifdefined\DeclarePrefChars\DeclarePrefChars{'’-}\else\fi " }
@Article{Agresti1998-approximate,
  author           = {Agresti, Alan and Coull, Brent A.},
  date             = {1998},
  journaltitle     = {The American Statistician},
  title            = {Approximate Is Better Than “Exact” for Interval Estimation of Binomial Proportions},
  doi              = {10.1080/00031305.1998.10480550},
  issn             = {0003-1305, 1537-2731},
  number           = {2},
  pages            = {119--126},
  volume           = {52},
  file             = {:Agresti1998-approximate.pdf:PDF},
  groups           = {Statistics, Machine Learning, and Systems},
  keywords         = {binomial proportion, interval estimation, statistics, Statistics},
  langid           = {english},
  modificationdate = {2022-11-25T13:31:04},
}

@Article{Alam2018-should,
  author          = {Shomoita Alam and Erica E. M. Moodie and David A. Stephens},
  date            = {2018-12},
  journaltitle    = {Statistics in Medicine},
  title           = {Should a propensity score model be super? The utility of ensemble
                  procedures for causal adjustment},
  doi             = {10.1002/sim.8075},
  number          = 9,
  pages           = {1690--1702},
  volume          = 38,
  creationdate    = {2022-04-05T18:55:41},
  file            =
                  {:Alam2018-should.pdf:PDF;:Alam2018-should-supp1.pdf:PDF;:Alam2018-should-supp2.tex:LaTeX;:Alam2018-should-supp3.r:r;:/home/jrgant/Downloads/sim_8075-supp-0003-superps_supplementaryinfo_code.r:r},
  groups          = {Sanofi RSV; Machine Learning Methods; Penalization; Ensembles,
                  Stacking, Penalization, AI; IPW, TMLE, PS},
  modificationdate= {2022-04-05T19:09:19},
  owner           = {jrgant},
  publisher       = {Wiley},
}
@Article{Arriola2019-estimated,
  author          = {Arriola, Carmen S. and Kim, Lindsay and Langley, Gayle and Anderson,
                  Evan J. and Openo, Kyle and Martin, Andrew M. and Lynfield, Ruth and
                  Bye, Erica and Como-Sabetti, Kathy and Reingold, Arthur and Chai, Shua
                  and Daily, Pam and Thomas, Ann and Crawford, Courtney and Reed, C. and
                  Garg, S. and Chaves, Sandra S.},
  date            = {2019-12},
  journaltitle    = {Journal of the Pediatric Infectious Diseases Society},
  title           = {Estimated Burden of Community-Onset Respiratory Syncytial
                  Virus–Associated Hospitalizations Among Children Aged <2 Years in the
                  United States, 2014–15},
  doi             = {10.1093/jpids/piz087},
  number          = 5,
  pages           = {587--595},
  volume          = 9,
  file            = {:Arriola2019-estimated.pdf:PDF;:Arriola2019-estimated-suppl.pdf:PDF},
  groups          = {RSV; Sanofi RSV},
  modificationdate= {2022-04-21T11:17:07},
  publisher       = {Oxford University Press ({OUP})},
  readstatus      = {read},
  relevance       = {relevant},
}

@Article{Bennett2018-population,
  author          = {Bennett, Mihoko V. and McLaurin, Kimmie and Ambrose, Christopher and
                  Lee, Henry C.},
  date            = {2018-10},
  journaltitle    = {PLoS ONE},
  title           = {Population-based trends and underlying risk factors for infant
                  respiratory syncytial virus and bronchiolitis hospitalizations},
  doi             = {10.1371/journal.pone.0205399},
  issn            = {1932-6203},
  language        = {en},
  number          = 10,
  pages           = {e0205399},
  url             =
                  {https://journals.plos.org/plosone/article?id=10.1371/journal.pone.0205399},
  urldate         = {2021-01-21},
  volume          = 13,
  abstract        = {Objective Respiratory syncytial virus (RSV) is a common pathogen
                  during infancy, with the potential to cause serious disease and
                  mortality in high-risk groups. The objective of this study was to
                  characterize trends of RSV and bronchiolitis hospitalizations in the
                  first year in a population-based cohort and assess differences in trends
                  according to risk status. Methods Using an observational retrospective
                  cohort design, we examined a California population-based dataset of
                  vital statistics linked to hospital discharge data for up to 1 year
                  after birth from 1997–2011. Infants were categorized by medical
                  condition and then by gestational age. Medical conditions of interest
                  included chronic lung disease, certain congenital heart diseases, or
                  others known to affect risk for developing severe bronchiolitis. The
                  primary outcome was hospitalization due to RSV; secondary outcome was
                  hospitalization for unspecified bronchiolitis (UB) not coded as RSV.
                  Annual person-year rates were calculated for infants {\textless}12
                  months of age during January to December of each year. Results Of
                  7,298,401 infants born during the study period, 121,230 (1.7\%) had a
                  medical condition associated with risk; these infants experienced 6853
                  RSV and 6568 UB hospitalizations in the first year. In infants without
                  medical conditions, 96,694 RSV and 69,886 UB hospitalizations occurred.
                  All-cause infant hospitalizations declined over time from 12.2 to 9.3
                  per 100 person-years. RSV hospitalization rates for infants with medical
                  conditions decreased from 7.6 to 3.4 per 100 person-years, with the
                  largest relative decline in infants with chronic lung disease (12.0 to
                  5.0 per 100 person-years). For infants without medical conditions, RSV
                  hospitalizations declined from 1.4 to 0.8 per 100 person-years, with
                  greater decreases among preterm infants with earlier gestational age. UB
                  hospitalization rates remained relatively stable across the study years,
                  from 6.2 to 5.4 and 1.0 to 0.8 per 100 person-years for infants with and
                  without medical conditions. Conclusions Various interventions may have
                  contributed to observed decreases in RSV hospitalizations from
                  1998–2011, which were greater in high-risk populations recommended for
                  RSV immunoprophylaxis and not observed with UB. Further efforts to
                  promote evidence-based practice and optimal targeting of appropriate
                  interventions will ensure continued improvement in care for vulnerable
                  infants.},
  file            = {:Bennett2018-population.pdf:PDF},
  groups          = {Sanofi RSV},
  keywords        = {Medical conditions, Bronchiolitis, Hospitals, California, Congenital
                  heart defects, Medical risk factors, Hospitalizations, Respiratory
                  syncytial virus},
  modificationdate= {2022-02-22T14:25:04},
  publisher       = {Public Library of Science},
  readstatus      = {read},
}

@article{Brady2014-updated,
  author = {and Michael T. Brady and Carrie L. Byington and H. Dele Davies and Kathryn M. Edwards and Mary Anne Jackson and Yvonne A. Maldonado and Dennis L. Murray and Walter A. Orenstein and Mobeen H. Rathore and Mark H. Sawyer and Gordon E. Schutze and Rodney E. Willoughby and Theoklis E. Zaoutis and Shawn L. Ralston and Allan S. Lieberthal and H. Cody Meissner and Brian K. Alverson and Jill E. Baley and Anne M. Gadomski and David W. Johnson and Michael J. Light and Nizar F. Maraqa and Eneida A. Mendonca and Kieran J. Phelan and Joseph J. Zorc and Danette Stanko-Lopp and Sinsi Hern{\'{a}}ndez-Cancio},
  date = {2014-08},
  journaltitle = {Pediatrics},
  title = {Updated Guidance for Palivizumab Prophylaxis Among Infants and Young Children at Increased Risk of Hospitalization for Respiratory Syncytial Virus Infection},
  doi = {10.1542/peds.2014-1665},
  number = {2},
  pages = {415--420},
  volume = {134},
  creationdate = {2022-11-02T21:51:20},
  file = {:Brady2014-updated.pdf:PDF},
  groups = {Sanofi RSV},
  modificationdate = {2022-11-02T22:04:02},
  owner = {jrgant},
  publisher = {American Academy of Pediatrics ({AAP})},
  readstatus = {skimmed},
}

@Article{Britton2020-covid,
  author           = {Britton, Philip N. and Hu, Nan and Saravanos, Gemma and Shrapnel, Jane and Davis, Jake and Snelling, Tom and Dalby-Payne, Jacqui and Kesson, Alison M. and Wood, Nicholas and Macartney, Kristine and McCullagh, Cheryl and Lingam, Raghu},
  title            = {{COVID}-19 public health measures and respiratory syncytial virus},
  number           = {11},
  pages            = {e42--e43},
  volume           = {4},
  creationdate     = {2023-01-12T13:47:12},
  date             = {2020-11},
  doi              = {10.1016/s2352-4642(20)30307-2},
  file             = {:Britton2020-covid.pdf:PDF},
  groups           = {Sanofi RSV},
  journaltitle     = {The Lancet Child \& Adolescent Health},
  modificationdate = {2023-01-12T13:48:28},
  publisher        = {Elsevier {BV}},
}


@Article{Brunwasser2020-assessing,
  author          = {Brunwasser, Steven M. and Snyder, Brittney M. and Driscoll, Amanda J.
                  and Fell, Deshayne B. and Savitz, David A. and Feikin, Daniel R. and
                  Skidmore, Becky and Bhat, Niranjan and Bont, Louis J. and Dupont,
                  William D. and Wu, Pingsheng and Gebretsadik, Tebeb and Holt, Patrick G.
                  and Zar, Heather J. and Ortiz, Justin R. and Hartert, Tina V.},
  date            = {2020-08},
  journaltitle    = {The Lancet Respiratory Medicine},
  title           = {Assessing the Strength of Evidence for a Causal Effect of Respiratory
                  Syncytial Virus Lower Respiratory Tract Infections on Subsequent
                  Wheezing Illness: A Systematic Review and Meta-Analysis},
  doi             = {10.1016/S2213-2600(20)30109-0},
  issn            = 22132600,
  number          = 8,
  pages           = {795--806},
  url             = {10.1016/S2213-2600(20)30109-0},
  urldate         = {2020-11-25},
  volume          = 8,
  abstract        = {Background Although a positive association has been established, it
                  is unclear whether lower respiratory tract infections (LRTIs) with
                  respiratory syncytial virus (RSV) cause chronic wheezing illnesses. If
                  RSV-LRTI were causal, we would expect RSV-LRTI prevention to reduce the
                  incidence of chronic wheezing illnesses in addition to reducing acute
                  disease. We aimed to evaluate the strength of evidence for a causal
                  effect of RSV-LRTI on subsequent chronic wheezing illness to inform
                  public health expectations for RSV vaccines.},
  file            = {:Brunwasser2020-assessing.pdf:PDF},
  groups          = {Sanofi RSV},
  keywords        = {unread},
  langid          = {english},
  modificationdate= {2022-02-22T14:25:04},
  shortjournal    = {The Lancet Respiratory Medicine},
  shorttitle      = {Assessing the Strength of Evidence for a Causal Effect of Respiratory
                  Syncytial Virus Lower Respiratory Tract Infections on Subsequent
                  Wheezing Illness},
}

@WWW{PATH.org2022-rsv,
  author           = {{PATH.org}},
  date             = {2022-09},
  title            = {{RSV} {Clinical} {Trial} {Tracker}},
  url              = {https://www.path.org/resources/rsv-and-mab-trial-tracker/},
  language         = {en-US},
  urldate          = {2023-01-12},
  creationdate     = {2023-01-12T12:43:29},
  groups           = {Sanofi RSV},
  modificationdate = {2023-01-12T12:44:31},
}
@Article{Butler2019-informative,
  author          = {Anne M. Butler and Jonathan V. Todd and John M. Sahrmann and
                  Catherine R. Lesko and M. Alan Brookhart},
  date            = {2019-02},
  journaltitle    = {Pharmacoepidemiology and Drug Safety},
  title           = {Informative censoring by health plan disenrollment among commercially
                  insured adults},
  doi             = {10.1002/pds.4750},
  number          = 5,
  pages           = {640--648},
  volume          = 28,
  creationdate    = {2021-07-13T12:12:30},
  file            = {:Butler2019-informative.pdf:PDF;:Butler2019-informative-supp.pdf:PDF},
  groups          = {Sanofi RSV},
  modificationdate= {2022-02-22T14:25:04},
  publisher       = {Wiley},
  readstatus      = {read},
}
@Online{CDCP2021-national,
  author           = {{Centers for Disease Control and Prevention}},
  date             = {2021},
  title            = {The {{National Respiratory and Enteric Virus Surveillance System (NREVSS)}}. Respiratory syncytial virus surveillance.},
  url              = {https://www.cdc.gov/surveillance/nrevss/rsv/index.html},
  urldate          = {April 4, 2021},
  creationdate     = {2022-12-13T22:08:26},
  groups           = {Sanofi RSV},
  modificationdate = {2022-12-13T22:11:49},
}

@Article{Cai2019-evaluation,
  author          = {Wei Cai and Kristin Tolksdorf and Siddhivinayak Hirve and Ekkehard
                  Schuler and Wenqing Zhang and Walter Haas and Silke Buda},
  date            = {2019-06},
  journaltitle    = {Influenza and Other Respiratory Viruses},
  title           = {Evaluation of using {ICD}-10 code data for respiratory syncytial
                  virus surveillance},
  doi             = {10.1111/irv.12665},
  number          = 6,
  pages           = {630--637},
  volume          = 14,
  file            = {:Cai2019-evaluation.pdf:PDF},
  groups          = {RSV; Sanofi RSV},
  modificationdate= {2022-02-22T14:25:04},
  publisher       = {Wiley},
}

@Article{Chow2017-hospital,
  author          = {Chow, Eric J. and Mermel, Leonard A.},
  date            = {2017-01},
  journaltitle    = {Open Forum Infectious Diseases},
  title           = {Hospital-Acquired Respiratory Viral Infections: Incidence, Morbidity,
                  and Mortality in Pediatric and Adult Patients},
  doi             = {10.1093/ofid/ofx006},
  number          = 1,
  volume          = 4,
  file            = {:Chow2017-hospital.pdf:PDF},
  groups          = {RSV, Influenza; Sanofi RSV},
  journal         = {Open Forum Infectious Diseases},
  modificationdate= {2022-02-22T14:25:04},
  month           = {jan},
  publisher       = {Oxford University Press ({OUP})},
  year            = 2017,
}

@Online{Commissioner2023-fda,
  author           = {Commissioner, Office of the},
  date             = {2023-07-18},
  title            = {{FDA} Approves New Drug to Prevent {RSV} in Babies and Toddlers},
  url              = {https://www.fda.gov/news-events/press-announcements/fda-approves-new-drug-prevent-rsv-babies-and-toddlers},
  urldate          = {2023-12-10},
  abstract         = {The {FDA} approved the first drug for the prevention of {RSV} lower respiratory tract disease in babies and toddlers.},
  creationdate     = {2023-12-10T17:50:43},
  langid           = {english},
  modificationdate = {2023-12-10T17:50:43},
  publisher        = {{FDA}},
}

@Article{Demont2021-economic,
  author          = {C. Demont and N. Petrica and I. Bardoulat and S. Duret and L. Watier
                  and A. Chosidow and M. Lorrot and A. Kieffer and M. Lemaitre},
  date            = {2021-08},
  journaltitle    = {{BMC} Infectious Diseases},
  title           = {Economic and disease burden of {RSV}-associated hospitalizations in
                  young children in {France}, from 2010 through 2018},
  doi             = {10.1186/s12879-021-06399-8},
  number          = 1,
  volume          = 21,
  creationdate    = {2022-05-17T20:28:23},
  file            = {:Demont2021-economic.pdf:PDF},
  groups          = {Respiratory Infection; Sanofi RSV},
  modificationdate= {2022-05-17T20:30:42},
  owner           = {jrgant},
  publisher       = {Springer Science and Business Media {LLC}},
}

@Article{Doucette2016-trends,
  author = {Doucette, Abigail and Jiang, Xiaohui and Fryzek, Jon and Coalson, Jenna and McLaurin, Kimmie and Ambrose, Christopher S.},
  date = {2016-04},
  journaltitle = {PLoS ONE},
  title = {Trends in {Respiratory} {Syncytial} {Virus} and {Bronchiolitis} {Hospitalization} {Rates} in {High}-{Risk} {Infants} in a {United} {States} {Nationally} {Representative} {Database}, 1997–2012; respiratory syncytial virus},
  doi = {10.1371/journal.pone.0152208},
  issn = {1932-6203},
  language = {en},
  number = {4},
  pages = {e0152208},
  urldate = {2021-01-21},
  volume = {11},
  abstract = {Background Respiratory syncytial virus (RSV) causes significant pediatric morbidity and is the most common cause of bronchiolitis. Bronchiolitis hospitalizations declined among US infants from 2000‒2009; however, rates in infants at high risk for RSV have not been described. This study examined RSV and unspecified bronchiolitis (UB) hospitalization rates from 1997‒2012 among US high-risk infants. Methods The Kids’ Inpatient Database (KID) infant annual RSV (ICD-9 079.6, 466.11, 480.1) and UB (ICD-9 466.19, 466.1) hospitalization rates were estimated using weighted counts. Denominators were based on birth hospitalizations with conditions associated with high-risk for RSV: chronic perinatal respiratory disease (chronic lung disease [CLD]); congenital airway anomalies (CAA); congenital heart disease (CHD); Down syndrome (DS); and other genetic, metabolic, musculoskeletal, and immunodeficiency conditions. Preterm infants could not be identified. Hospitalizations were characterized by mechanical ventilation, inpatient mortality, length of stay, and total cost (2015\$). Poisson and linear regression were used to test statistical significance of trends. Results RSV and UB hospitalization rates were substantially elevated for infants with higher-risk CHD, CLD, CAA and DS without CHD compared with all infants. RSV rates declined by 47.0\% in CLD and 49.7\% in higher-risk CHD infants; no other declines in high-risk groups were observed. UB rates increased in all high-risk groups except for a 22.5\% decrease among higher-risk CHD. Among high-risk infants, mechanical ventilation increased through 2012 to 20.4\% and 13.5\% of RSV and UB hospitalizations; geometric mean cost increased to \$31,742 and \$25,962, respectively, and RSV mortality declined to 0.9\%. Conclusions Among high-risk infants between 1997 and 2012, RSV hospitalization rates declined among CLD and higher-risk CHD infants, coincident with widespread RSV immunoprophylaxis use in these populations. UB hospitalization rates increased in all high-risk groups except higher-risk CHD, suggesting improvement in the health status of higher-risk CHD infants, potentially due to enhanced surgical interventions. Mechanical ventilation use and RSV and UB hospitalization costs increased while RSV mortality declined.},
  file = {:Doucette2016-trends.pdf:PDF},
  groups = {Sanofi RSV},
  keywords = {Infants, Bronchiolitis, Inpatients, Congenital heart defects, Medical risk factors, Congenital anomalies, Down syndrome, Death rates},
  modificationdate = {2022-12-06T11:07:38},
  publisher = {Public Library of Science},
  readstatus = {read},
}

@Article{Doucette2016-trends,
  author          = {Doucette, Abigail and Jiang, Xiaohui and Fryzek, Jon and Coalson,
                  Jenna and McLaurin, Kimmie and Ambrose, Christopher S.},
  date            = {2016-04},
  journaltitle    = {PLoS ONE},
  title           = {Trends in {Respiratory} {Syncytial} {Virus} and {Bronchiolitis}
                  {Hospitalization} {Rates} in {High}-{Risk} {Infants} in a {United}
                  {States} {Nationally} {Representative} {Database}, 1997–2012;
                  respiratory syncytial virus},
  doi             = {10.1371/journal.pone.0152208},
  issn            = {1932-6203},
  language        = {en},
  number          = 4,
  pages           = {e0152208},
  urldate         = {2021-01-21},
  volume          = 11,
  abstract        = {Background Respiratory syncytial virus (RSV) causes significant
                  pediatric morbidity and is the most common cause of bronchiolitis.
                  Bronchiolitis hospitalizations declined among US infants from 2000‒2009;
                  however, rates in infants at high risk for RSV have not been described.
                  This study examined RSV and unspecified bronchiolitis (UB)
                  hospitalization rates from 1997‒2012 among US high-risk infants. Methods
                  The Kids’ Inpatient Database (KID) infant annual RSV (ICD-9 079.6,
                  466.11, 480.1) and UB (ICD-9 466.19, 466.1) hospitalization rates were
                  estimated using weighted counts. Denominators were based on birth
                  hospitalizations with conditions associated with high-risk for RSV:
                  chronic perinatal respiratory disease (chronic lung disease [CLD]);
                  congenital airway anomalies (CAA); congenital heart disease (CHD); Down
                  syndrome (DS); and other genetic, metabolic, musculoskeletal, and
                  immunodeficiency conditions. Preterm infants could not be identified.
                  Hospitalizations were characterized by mechanical ventilation, inpatient
                  mortality, length of stay, and total cost (2015\$). Poisson and linear
                  regression were used to test statistical significance of trends. Results
                  RSV and UB hospitalization rates were substantially elevated for infants
                  with higher-risk CHD, CLD, CAA and DS without CHD compared with all
                  infants. RSV rates declined by 47.0\% in CLD and 49.7\% in higher-risk
                  CHD infants; no other declines in high-risk groups were observed. UB
                  rates increased in all high-risk groups except for a 22.5\% decrease
                  among higher-risk CHD. Among high-risk infants, mechanical ventilation
                  increased through 2012 to 20.4\% and 13.5\% of RSV and UB
                  hospitalizations; geometric mean cost increased to \$31,742 and
                  \$25,962, respectively, and RSV mortality declined to 0.9\%. Conclusions
                  Among high-risk infants between 1997 and 2012, RSV hospitalization rates
                  declined among CLD and higher-risk CHD infants, coincident with
                  widespread RSV immunoprophylaxis use in these populations. UB
                  hospitalization rates increased in all high-risk groups except
                  higher-risk CHD, suggesting improvement in the health status of
                  higher-risk CHD infants, potentially due to enhanced surgical
                  interventions. Mechanical ventilation use and RSV and UB hospitalization
                  costs increased while RSV mortality declined.},
  file            = {:Doucette2016-trends.pdf:PDF},
  groups          = {Sanofi RSV},
  keywords        = {Infants, Bronchiolitis, Inpatients, Congenital heart defects, Medical
                  risk factors, Congenital anomalies, Down syndrome, Death rates},
  modificationdate= {2022-04-05T21:18:16},
  publisher       = {Public Library of Science},
  readstatus      = {skimmed},
}

@Article{Driscoll2020-does,
  author          = {Driscoll, Amanda J. and Arshad, S. Hasan and Bont, Louis and
                  Brunwasser, Steven M. and Cherian, Thomas and Englund, Janet A. and
                  Fell, Deshayne B. and Hammitt, Laura L. and Hartert, Tina V. and Innis,
                  Bruce L. and Karron, Ruth A. and Langley, Gayle E. and Mulholland, E.
                  Kim and Munywoki, Patrick K. and Nair, Harish and Ortiz, Justin R. and
                  Savitz, David A. and Scheltema, Nienke M. and Sim{\~{o}}es, Eric A. F.
                  and Smith, Peter G. and Were, Fred and Zar, Heather J. and Feikin,
                  Daniel R.},
  date            = {2020-03},
  journaltitle    = {Vaccine},
  title           = {Does respiratory syncytial virus lower respiratory illness in early
                  life cause recurrent wheeze of early childhood and asthma? Critical
                  review of the evidence and guidance for future studies from a World
                  Health Organization-sponsored meeting},
  doi             = {10.1016/j.vaccine.2020.01.020},
  number          = 11,
  pages           = {2435--2448},
  volume          = 38,
  creationdate    = {2022-01-30T10:18:30},
  file            = {:Driscoll2020-does.pdf:PDF},
  groups          = {Sanofi RSV},
  modificationdate= {2022-02-22T14:25:04},
  publisher       = {Elsevier {BV}},
}

@Article{Fergie2020-update,
  author          = {Jaime Fergie and Mitchell Goldstein and Leonard R. Krilov and Sally
                  W. Wade and Amanda M. Kong and Lance Brannman},
  date            = {2020-10},
  journaltitle    = {Human Vaccines {\&} Immunotherapeutics},
  title           = {Update on respiratory syncytial virus hospitalizations among U.S.
                  preterm and term infants before and after the 2014 American Academy of
                  Pediatrics Policy on Immunoprophylaxis: 2011-2017},
  doi             = {10.1080/21645515.2020.1822134},
  pages           = {1--10},
  creationdate    = {2021-10-04T16:10:26},
  file            = {:Fergie2020-update.pdf:PDF},
  groups          = {RSV; Sanofi RSV},
  modificationdate= {2022-02-22T14:25:04},
  publisher       = {Informa {UK} Limited},
  readstatus      = {read},
}

@Article{Fitzpatrick2021-family,
  author          = {Tiffany Fitzpatrick and J. Dayre McNally and Th{\'{e}}r{\`{e}}se A.
                  Stukel and Hong Lu and David Fisman and Jeffrey C. Kwong and Astrid
                  Guttmann},
  date            = 2021,
  title           = {Family and Child Risk Factors for Early-Life {RSV} Illness},
  doi             = {10.1542/peds.2020-029090},
  pages           = {e2020029090},
  file            = {:Fitzpatrick2021-family.pdf:PDF},
  groups          = {RSV; Sanofi RSV},
  journal         = {Pediatrics},
  modificationdate= {2022-02-22T14:25:04},
  month           = {mar},
  publisher       = {American Academy of Pediatrics ({AAP})},
  year            = 2021,
}

@Article{Flaherman2010-respiratory,
  author          = {Valerie Flaherman and Sherian Li and Arona Ragins and Anthony
                  Masaquel and Patricia Kipnis and Gabriel J. Escobar},
  date            = {2010-12},
  journaltitle    = {Clinical Therapeutics},
  title           = {Respiratory syncytial virus testing during bronchiolitis episodes of
                  care in an integrated health care delivery system: A retrospective
                  cohort study},
  doi             = {10.1016/s0149-2918(10)80025-6},
  number          = 13,
  pages           = {2220--2229},
  volume          = 32,
  creationdate    = {2022-02-04T21:56:58},
  file            = {:Flaherman2010-respiratory.pdf:PDF},
  groups          = {Sanofi RSV},
  modificationdate= {2022-02-23T15:08:10},
  priority        = {prio1},
  publisher       = {Elsevier {BV}},
}

@Article{Gantenberg2022-medically,
  author          = {Gantenberg, Jason R. and van Aalst, Robertus and Zimmerman, Nicole
                  and Limone, Brendan and Chaves, Sandra S. and Via, William V. La and
                  Nelson, Christopher B. and Rizzo, Christopher and Savitz, David A. and
                  Zullo, Andrew R.},
  date            = 2022,
  journaltitle    = {The Journal of Infectious Diseases},
  title           = {Medically Attended Illness due to Respiratory Syncytial Virus (RSV)
                  Infection among Infants Born in the {United States} between 2016 and 2020},
  doi             = {10.1093/infdis/jiac185},
  creationdate    = {2022-07-06T07:58:19},
  groups          = {Sanofi RSV},
  modificationdate= {2022-07-06T10:21:45},
  owner           = {jrgant},
  publisher       = {Oxford University Press ({OUP})},
  volume       = 226,
  number       = {Supplement_2},
  pages        = {S164--174},
}
@Article{Garcia2010-risk,
  author           = {García, Carla G. and Bhore, Rafia and Soriano-Fallas, Alejandra and Trost, Margaret and Chason, Rebecca and Ramilo, Octavio and Mejias, Asuncion},
  date             = {2010-12-01},
  journaltitle     = {Pediatrics},
  title            = {Risk Factors in Children Hospitalized With {RSV} Bronchiolitis Versus Non–{RSV} Bronchiolitis},
  doi              = {10.1542/peds.2010-0507},
  issn             = {0031-4005},
  number           = {6},
  pages            = {e1453--e1460},
  url              = {https://doi.org/10.1542/peds.2010-0507},
  urldate          = {2023-11-06},
  volume           = {126},
  abstract         = {The trends in hospitalization rates and risk factors for severe bronchiolitis have not been recently described, especially after the routine implementation of prophylaxis for respiratory syncytial virus ({RSV}) infections.To define the burden of hospitalizations related to {RSV} and non-{RSV} bronchiolitis in a tertiary-care children's hospital from 2002 to 2007 and to identify the risk factors associated with severe disease.Medical records of patients hospitalized for bronchiolitis were reviewed for demographic, clinical, microbiologic, and radiologic characteristics as well as the presence of underlying medical conditions. Differences were evaluated between children with {RSV} and non-{RSV} bronchiolitis, and multivariable logistic regression analyses were performed to identify independent risk factors for severe disease.Bronchiolitis hospitalizations in children younger than 2 years old (n = 4800) significantly increased from 536 (3.3\%) in 2002 to 1241 (5.5\%) in 2007, mainly because of {RSV} infections. Patients with {RSV} bronchiolitis (n = 2840 [66\%]) were younger at hospitalization and had a lower percentage of underlying medical conditions than children hospitalized with non-{RSV} bronchiolitis (27 vs 37.5\%; P \&lt; .001). However, disease severity defined by length of hospitalization and requirement of supplemental oxygen, intensive care, and mechanical ventilation was significantly worse in children with {RSV} bronchiolitis. {RSV} infection and prematurity, regardless of the etiology, were identified as independent risk factors for severe bronchiolitis.There was a significant increase in hospitalizations for {RSV} bronchiolitis from 2002 to 2007. A majority of the children with {RSV} bronchiolitis were previously healthy, but their disease severity was worse compared with those hospitalized with non-{RSV} bronchiolitis.},
  creationdate     = {2023-11-06T17:53:54},
  file             = {:Garcia2010-risk.pdf:PDF},
  groups           = {Sanofi RSV},
  modificationdate = {2023-11-06T18:22:03},
  readstatus       = {read},
  shortjournal     = {Pediatrics},
}

@Article{Garg2022-impact,
  author           = {Ishan Garg and Rahul Shekhar and Abu Baker Sheikh and Suman Pal},
  title            = {Impact of {COVID}-19 on the Changing Patterns of Respiratory Syncytial Virus Infections},
  number           = {4},
  pages            = {558--568},
  volume           = {14},
  creationdate     = {2023-01-12T13:50:56},
  date             = {2022-07},
  doi              = {10.3390/idr14040059},
  file             = {:Garg2022-impact.pdf:PDF},
  groups           = {Sanofi RSV},
  journaltitle     = {Infectious Disease Reports},
  modificationdate = {2023-01-12T13:51:27},
  publisher        = {{MDPI} {AG}},
}

@Article{Goldstein2019-hospitalizations,
  author          = {Edward Goldstein and Lyn Finelli and Alissa O'Halloran and Patrick
                  Liu and Zeynal Karaca and Claudia A. Steiner and Cecile Viboud and Marc
                  Lipsitch},
  title           = {Hospitalizations Associated With Respiratory Syncytial Virus and
                  Influenza in Children, Including Children Diagnosed With Asthma},
  journal         = {Epidemiology},
  volume          = {30},
  number          = {6},
  pages           = {918-926},
  year            = {2019},
  doi             = {10.1097/ede.0000000000001092},
  url             = {http://dx.doi.org/10.1097/EDE.0000000000001092},
  abstract        = {BACKGROUND: There is uncertainty about the burden of hospitalization
                  associated with respiratory syncytial virus (RSV) and influenza in
                  children, including those with underlying medical conditions. METHODS:
                  We applied previously developed methodology to HealthCare Cost and
                  Utilization Project (HCUP) hospitalization data and additional data
                  related to asthma diagnosis/previous history in hospitalized children to
                  estimate RSV and influenza-associated hospitalization rates in different
                  subpopulations of US children between 2003-2010. RESULTS: The estimated
                  average annual rates (per 100,000 children) of RSV-associated
                  hospitalization with a respiratory cause (ICD-9 codes 460-519) present
                  anywhere in the discharge diagnosis were 2381 (95\% CI(2252,2515)) in
                  children less than a year of age; 710.6(609.1,809.2) (age 1y);
                  395(327.7,462.4) (age 2y); 211.3(154.6,266.8) (age 3y);
                  111.1(62.4,160.1) (age 4y); 72.3(29.3,116.4) (ages 5-6y); 35.6(9.9,62.2)
                  (ages 7-11y); and 39(17.5,60.6) (ages 12-17y). The corresponding rates
                  of influenza-associated hospitalization were lower, ranging from
                  181(142.5,220.3) in age ¡1y to 17.9(11.7,24.2) in ages 12-17y. The
                  relative risks for RSV-related hospitalization associated with a prior
                  diagnosis of asthma in age groups under 5y ranged between 3.1(2.1,4.7)
                  (age ¡1y) to 6.7(4.2,11.8) (age 2y); the corresponding risks for
                  influenza-related hospitalization ranged from 2.8(2.1,4) (age ¡1y) to
                  4.9(3.8,6.4) (age 3y). CONCLUSIONS: RSV-associated hospitalization rates
                  in young children are high and decline rapidly with age. There are
                  additional risks for both RSV and influenza hospitalization associated
                  with a prior diagnosis of asthma, with the rates of RSV-related
                  hospitalization in the youngest children diagnosed with asthma being
                  particularly high.},
  addendum        = {},
  annotator       = {},
  annote          = {},
  commentator     = {},
  date            = {2019-08},
  editor          = {},
  editora         = {},
  editorb         = {},
  editorc         = {},
  eid             = {},
  eprint          = {31469696},
  eprintclass     = {},
  eprinttype      = {pmid},
  file            = {:Goldstein2019-hospitalizations.pdf:PDF},
  groups          = {RSV; Sanofi RSV},
  issn            = {1044-3983, 1531-5487},
  issue           = {},
  issuesubtitle   = {},
  issuetitle      = {},
  issuetitleaddon = {},
  journalsubtitle = {},
  journaltitleaddon= {},
  key             = {},
  keywords        = {unread},
  langid          = {english},
  language        = {},
  modificationdate= {2022-02-22T14:25:04},
  month           = {},
  note            = {},
  origlanguage    = {},
  pubstate        = {},
  series          = {},
  subtitle        = {},
  titleaddon      = {},
  translator      = {},
  urldate         = {},
  version         = {},
}

@Article{Haddadin2020-respiratory,
  author           = {Haddadin, Zaid and Beveridge, Stockton and Fernandez, Kailee and Rankin, Danielle A. and Probst, Varvara and Spieker, Andrew J. and Markus, Tiffanie M. and Stewart, Laura S. and Schaffner, William and Lindegren, Mary Lou and Halasa, Natasha},
  title            = {Respiratory {{Syncytial Virus Disease Severity}} in {{Young Children}}},
  abstract         = {AbstractBackground.  Respiratory syncytial virus (RSV) is the leading cause of acute respiratory infections (ARI) in hospitalized children. Although prematurity},
  date             = {2020},
  doi              = {10.1093/cid/ciaa1612},
  file             = {:Haddadin2020-respiratory.pdf:PDF},
  groups           = {Sanofi RSV},
  journaltitle     = {Clinical Infectious Diseases},
  keywords         = {unread},
  langid           = {english},
  modificationdate = {2023-01-12T00:39:10},
  shortjournal     = {Clin Infect Dis},
  url              = {https://academic.oup.com/cid/advance-article/doi/10.1093/cid/ciaa1612/5937166},
  urldate          = {2020-10-29},
}

@Article{Haddadin2021-respiratory,
  author           = {Haddadin, Zaid and Rankin, Danielle A. and Lipworth, Loren and Suh, Mina and McHenry, Rendie and Blozinski, Anna and George, Seifein Salib and Fernandez, Kailee N. and Varjabedian, Rebekkah and Spieker, Andrew J. and Shepard, Donald S. and Halasa, Natasha B.},
  date             = {2021-07},
  journaltitle     = {The Journal of Pediatrics},
  title            = {Respiratory Virus Surveillance in Infants across Different Clinical Settings},
  doi              = {10.1016/j.jpeds.2021.03.036},
  issn             = {0022-3476},
  language         = {en},
  pages            = {164--171.e2},
  urldate          = {2023-01-12},
  volume           = {234},
  abstract         = {Objectives
We aimed to evaluate the distribution, clinical presentations and severity of common acute respiratory infections (ARI) viruses in infants across 3 clinical settings.
Study design
In a prospective virus surveillance study, infants under 1 year with fever and/or respiratory symptoms were enrolled from outpatient, emergency department, and inpatient settings from December 16, 2019 through April 30, 2020. Demographic and clinical characteristics were collected through parent/guardian interviews, medical chart abstractions, and follow-up surveys. Nasal swabs were collected and tested for viruses using quantitative reverse-transcription polymerase chain reaction.
Results
We enrolled 366 infants and tested nasal swabs on 360 (98\%); median age was 6.3 months, 50\% male. In total, 295 (82\%) had at least 1 virus detected; rhinovirus/enterovirus (RV/EV; 42\%), respiratory syncytial virus (RSV; 34\%), and influenza (15\%) were the most common. RSV was the most frequently detected virus in the inpatient (63\%) and emergency department (37\%) settings, and RV/EV was most frequently detected virus in the outpatient setting (54\%). RSV-positive infants had a lower median age (4.9 months) and were more likely to have respiratory distress, and RV/EV-positive infants were less likely to have respiratory distress. Influenza-positive infants had a higher median age (8 months) and were more likely to have systemic symptoms. RSV infection and younger age were associated with higher odds of hospitalization in multivariable logistic regression.
Conclusions
Across 3 clinical settings, and combining virologic, patient, and health-system information, our results highlight the burden of viral ARI among infants. Overall, RSV, RV/EV, and influenza were most commonly detected, with RSV having the highest disease severity.},
  creationdate     = {2023-01-12T00:41:36},
  file             = {:Haddadin2021-respiratory.pdf:PDF},
  groups           = {Sanofi RSV},
  keywords         = {respiratory syncytial virus, human rhinovirus, influenza, outpatient, emergency department, inpatient},
  modificationdate = {2023-01-12T01:21:14},
  readstatus       = {read},
}

@Article{Hall2013-respiratory,
  author          = {Hall, Caroline Breese and Weinberg, Geoffrey A. and Blumkin, Aaron K.
                  and Edwards, Kathryn M. and Staat, Mary A. and Schultz, Andrew F. and
                  Poehling, Katherine A. and Szilagyi, Peter G. and Griffin, Marie R. and
                  Williams, John V. and Zhu, Yuwei and Grijalva, Carlos G. and Prill, Mila
                  M. and Iwane, Marika K.},
  date            = {2013-07},
  journaltitle    = {Pediatrics},
  title           = {Respiratory Syncytial Virus–Associated Hospitalizations Among
                  Children Less Than 24 Months of Age},
  doi             = {10.1542/peds.2013-0303d},
  number          = 2,
  pages           = {X20--X20},
  volume          = 132,
  creationdate    = {2021-12-07T10:38:06},
  file            = {:Hall2013-respiratory.pdf:PDF},
  groups          = {Sanofi RSV},
  modificationdate= {2022-02-22T14:25:04},
  publisher       = {American Academy of Pediatrics ({AAP})},
  readstatus      = {read},
}

@Article{Hamilton2021-validating,
  author          = {Mackenzie A. Hamilton and Andrew Calzavara and Scott D. Emerson and
                  Mohamed Djebli and Maria E. Sundaram and Adrienne K. Chan and Rafal
                  Kustra and Stefan D. Baral and Sharmistha Mishra and Jeffrey C. Kwong},
  date            = {2021-01},
  journaltitle    = {{PLOS} {ONE}},
  title           = {Validating International Classification of Disease 10th Revision
                  algorithms for identifying influenza and respiratory syncytial virus
                  hospitalizations},
  doi             = {10.1371/journal.pone.0244746},
  editor          = {Judith Katzenellenbogen},
  number          = 1,
  pages           = {e0244746},
  volume          = 16,
  file            = {:Hamilton2021-validating.pdf:PDF},
  groups          = {Sanofi RSV},
  modificationdate= {2022-02-22T14:25:04},
  publisher       = {Public Library of Science ({PLoS})},
}
@Article{Hernan2004-structural,
  author          = {Hernán, Miguel A. and Hernández-Díaz, Sonia and Robins, James M.},
  date            = {2004-09},
  journaltitle    = {Epidemiology},
  title           = {A Structural Approach to Selection Bias},
  doi             = {10.1097/01.ede.0000135174.63482.43},
  eprint          = 15308962,
  eprinttype      = {pmid},
  issn            = {1044-3983},
  number          = 5,
  pages           = {615--625},
  volume          = 15,
  file            = {:Hernan2004-structural.pdf:PDF},
  groups          = {Dissertation, Selection Bias; Sanofi RSV},
  ids             = {Hernan2004-ak},
  keywords        = {📖 read, causal inference, Classes/Intermediate Epidemiology,
                  Classes/PHP 2250: Advanced Epi/Selection Bias, Classes/PHP 2455A: HSR
                  Methods I (Issa Dahabreh), Classes/PHP 2455A: HSR Methods I (Issa
                  Dahabreh)/PHP 2455A: Week 02, DAGs, epi methods, Epi Methods, Epi
                  Methods/Selection Bias, selection bias, Statistics/Causal Inference},
  langid          = {english},
  modificationdate= {2022-02-22T14:25:04},
  readstatus      = {read},
}

@Article{Howe2011-limitation,
  author          = {Howe, Chanelle J and Cole, Stephen R and Chmiel, Joan S and Muñoz,
                  Alvaro},
  date            = {2011-03},
  journaltitle    = {American Journal of Epidemiology},
  title           = {Limitation of Inverse Probability-of-Censoring Weights in Estimating
                  Survival in the Presence of Strong Selection Bias},
  doi             = {10.1093/aje/kwq385},
  eprint          = 21289029,
  eprinttype      = {pmid},
  issn            = {0002-9262, 1476-6256},
  number          = 5,
  pages           = {569--577},
  volume          = 173,
  abstract        = {In time-to-event analyses, artificial censoring with correction for
                  induced selection bias using inverse probability-of-censoring weights
                  can be used to 1) examine the natural history of a disease after
                  effective interventions are widely available, 2) correct bias due to
                  noncompliance with fixed or dynamic treatment regimens, and 3) estimate
                  survival in the presence of competing risks. Artificial censoring
                  entails censoring participants when they meet a predefined study
                  criterion, such as exposure to an intervention, failure to comply, or
                  the occurrence of a competing outcome. Inverse probability-of-censoring
                  weights use measured common predictors of the artificial censoring
                  mechanism and the outcome of interest to determine what the survival
                  experience of the artificially censored participants would be had they
                  never been exposed to the intervention, complied with their treatment
                  regimen, or not developed the competing outcome. Even if all common
                  predictors are appropriately measured and taken into account, in the
                  context of small sample size and strong selection bias, inverse
                  probability-of-censoring weights could fail because of violations in
                  assumptions necessary to correct selection bias. The authors used an
                  example from the Multicenter AIDS Cohort Study, 1984-2008, regarding
                  estimation of long-term acquired immunodeficiency syndrome-free survival
                  to demonstrate the impact of violations in necessary assumptions.
                  Approaches to improve correction methods are discussed.},
  file            = {:Howe2011-limitation.pdf:PDF},
  groups          = {Selection Bias; Sanofi RSV},
  keywords        = {📖 read, Classes/PHP 2250: Advanced Epi/Selection Bias, epi methods,
                  Epi Methods/Selection Bias, IPW, selection bias},
  langid          = {english},
  modificationdate= {2022-02-22T14:25:04},
  pmc             = {PMC3105434},
  readstatus      = {read},
}

@Article{Howe2016-selection,
  author          = {Howe, Chanelle J. and Cole, Stephen R. and Lau, Bryan and Napravnik,
                  Sonia and Eron, Jr, Joseph J.},
  date            = {2016-01},
  journaltitle    = {Epidemiology},
  title           = {Selection Bias Due to Loss to Follow up in Cohort Studies},
  doi             = {10.1097/EDE.0000000000000409},
  eprint          = 26484424,
  eprinttype      = {pmid},
  issn            = {1044-3983, 1531-5487},
  number          = 1,
  pages           = {91--97},
  volume          = 27,
  abstract        = {Selection bias due to loss to follow up represents a threat to the
                  internal validity of estimates derived from cohort studies. Over the
                  past 15 years, stratification-based techniques as well as methods such
                  as inverse probability-of-censoring weighted estimation have been more
                  prominently discussed and offered as a means to correct for selection
                  bias. However, unlike correcting for confounding bias using inverse
                  weighting, uptake of inverse probability-of-censoring weighted
                  estimation as well as competing methods has been limited in the applied
                  epidemiologic literature. To motivate greater use of inverse
                  probability-of-censoring weighted estimation and competing methods, we
                  use causal diagrams to describe the sources of selection bias in cohort
                  studies employing a time-to-event framework when the quantity of
                  interest is an absolute measure (e.g., absolute risk, survival function)
                  or relative effect measure (e.g., risk difference, risk ratio). We
                  highlight that whether a given estimate obtained from standard methods
                  is potentially subject to selection bias depends on the causal diagram
                  and the measure. We first broadly describe inverse
                  probability-of-censoring weighted estimation and then give a simple
                  example to demonstrate in detail how inverse probability-of-censoring
                  weighted estimation mitigates selection bias and describe challenges to
                  estimation. We then modify complex, real-world data from the University
                  of North Carolina Center for AIDS Research HIV clinical cohort study and
                  estimate the absolute and relative change in the occurrence of death
                  with and without inverse probability-of-censoring weighted correction
                  using the modified University of North Carolina data. We provide SAS
                  code to aid with implementation of inverse probability-of-censoring
                  weighted techniques.},
  file            = {:Howe2016-selection.pdf:PDF;:Howe2016-selection-suppl.pdf:PDF},
  groups          = {Selection Bias; Sanofi RSV},
  keywords        = {📖 read, causal inference, Classes/PHP 2250: Advanced Epi/Selection
                  Bias, cohort studies, Epi Methods, Epi Methods/Selection Bias, selection
                  bias, Statistics/Causal Inference},
  langid          = {english},
  modificationdate= {2022-02-22T14:25:04},
  pmc             = {PMC5008911},
  readstatus      = {read},
}

@Article{Kim2017-identifying,
  author          = {Lindsay Kim and Brian Rha and Jon S Abramson and Larry J Anderson and
                  Carrie L Byington and Grace L Chen and John DeVincenzo and Kathryn M
                  Edwards and Janet A Englund and Ann R Falsey and Marie R Griffin and
                  Ruth A Karron and Karen G Martin and H Cody Meissner and Flor M Munoz
                  and Andrew T Pavia and Pedro A Piedra and William Schaffner and Eric A F
                  Sim{\~{o}}es and Rosalyn Singleton and H Keipp Talbot and Edward E Walsh
                  and Jane R Zucker and Susan I Gerber},
  date            = {2017-05},
  journaltitle    = {Clinical Infectious Diseases},
  title           = {Identifying Gaps in Respiratory Syncytial Virus Disease Epidemiology
                  in the United States Prior to the Introduction of Vaccines},
  doi             = {10.1093/cid/cix432},
  number          = 6,
  pages           = {1020--1025},
  volume          = 65,
  creationdate    = {2021-12-07T09:29:44},
  file            = {:Kim2017-identifying.pdf:PDF},
  groups          = {Sanofi RSV},
  modificationdate= {2022-04-05T21:07:08},
  publisher       = {Oxford University Press ({OUP})},
  readstatus      = {read},
}

@Article{Leader2003-recent,
  author = {Leader, Shelah and Kohlhase, Kimmie},
  date = {2003-11},
  journaltitle = {The Journal of Pediatrics},
  title = {Recent trends in severe respiratory syncytial virus ({RSV}) among {US} infants, 1997 to 2000},
  doi = {10.1067/S0022-3476(03)00510-9},
  issn = {0022-3476},
  language = {en},
  number = {5, Supplement},
  pages = {127--132},
  series = {The burden of respiratory syncytial virus ({RSV}) and the value of prevention},
  url = {https://www.sciencedirect.com/science/article/pii/S0022347603005109},
  urldate = {2021-09-23},
  volume = {143},
  abstract = {Objectives To provide current estimates of the incidence, associated risk factors, and costs of severe respiratory syncytial virus (RSV) infections among infants in the United States, defined as emergency department (ED) visits, hospitalization, and death. Study design Retrospective analysis of National Hospital Ambulatory Medical Care Survey data 1997 to 2000; National Hospital Discharge Survey data 1997 to 2000; Perinatal Mortality Linked Files 1998 to 1999. The Hospital Cost Utilization Inpatient Sample data 1997 to 2000 were used to estimate hospitalization costs, and the 2001 Medicare fee schedule was used to estimate ED visit costs. Census data were used for population estimates. Between 1997 and 2000, there were 718,008 ED visits by infants with lower respiratory infection diagnoses during the RSV season (22.8/1000), and 29\% were admitted. Costs of ED visits were approximately \$202 million. RSV bronchiolitis was the leading cause of infant hospitalization annually. Total hospital charges for RSV-coded primary diagnoses during the 4 years were more than \$2.6 billion. An estimated 390 RSV-associated postneonatal deaths occurred in 1999. Low birth weight and prematurity significantly increased RSV-associated mortality rates. Conclusions RSV is a major cause of infant morbidity and mortality. Severe RSV is highest among infants of black mothers and Medicaid-insured infants. Prematurity and low birth weight significantly increase RSV mortality rates.},
  creationdate = {2021-09-23T11:30:20},
  file = {:Leader2003-recent.pdf:PDF},
  groups = {RSV; Sanofi RSV, Sanofi RSV},
  modificationdate = {2022-12-06T11:09:00},
  readstatus = {read},
}

@Article{Leader2003-recent,
  author          = {Leader, Shelah and Kohlhase, Kimmie},
  date            = {2003-11},
  journaltitle    = {The Journal of Pediatrics},
  title           = {Recent trends in severe respiratory syncytial virus ({RSV}) among
                  {US} infants, 1997 to 2000},
  doi             = {10.1067/S0022-3476(03)00510-9},
  issn            = {0022-3476},
  language        = {en},
  number          = {5, Supplement},
  pages           = {127--132},
  series          = {The burden of respiratory syncytial virus ({RSV}) and the value of
                  prevention},
  url             = {https://www.sciencedirect.com/science/article/pii/S0022347603005109},
  urldate         = {2021-09-23},
  volume          = 143,
  abstract        = {Objectives To provide current estimates of the incidence, associated
                  risk factors, and costs of severe respiratory syncytial virus (RSV)
                  infections among infants in the United States, defined as emergency
                  department (ED) visits, hospitalization, and death. Study design
                  Retrospective analysis of National Hospital Ambulatory Medical Care
                  Survey data 1997 to 2000; National Hospital Discharge Survey data 1997
                  to 2000; Perinatal Mortality Linked Files 1998 to 1999. The Hospital
                  Cost Utilization Inpatient Sample data 1997 to 2000 were used to
                  estimate hospitalization costs, and the 2001 Medicare fee schedule was
                  used to estimate ED visit costs. Census data were used for population
                  estimates. Between 1997 and 2000, there were 718,008 ED visits by
                  infants with lower respiratory infection diagnoses during the RSV season
                  (22.8/1000), and 29\% were admitted. Costs of ED visits were
                  approximately \$202 million. RSV bronchiolitis was the leading cause of
                  infant hospitalization annually. Total hospital charges for RSV-coded
                  primary diagnoses during the 4 years were more than \$2.6 billion. An
                  estimated 390 RSV-associated postneonatal deaths occurred in 1999. Low
                  birth weight and prematurity significantly increased RSV-associated
                  mortality rates. Conclusions RSV is a major cause of infant morbidity
                  and mortality. Severe RSV is highest among infants of black mothers and
                  Medicaid-insured infants. Prematurity and low birth weight significantly
                  increase RSV mortality rates.},
  creationdate    = {2021-09-23T11:30:20},
  file            = {:Leader2003-recent.pdf:PDF},
  groups          = {RSV; Sanofi RSV},
  modificationdate= {2022-02-22T14:25:04},
  readstatus      = {read},
}

@Article{Li2013-validation,
  author          = {Qian Li and Susan E. Andrade and William O. Cooper and Robert L.
                  Davis and Sascha Dublin and Tarek A. Hammad and Pamala A. Pawloski and
                  Simone P. Pinheiro and Marsha A. Raebel and Pamela E. Scott and David H.
                  Smith and Inna Dashevsky and Katherine Haffenreffer and Karin E. Johnson
                  and Sengwee Toh},
  date            = {2013-01},
  journaltitle    = {Pharmacoepidemiology and Drug Safety},
  title           = {Validation of an algorithm to estimate gestational age in electronic
                  health plan databases, respiratory syncytial virus},
  doi             = {10.1002/pds.3407},
  number          = 5,
  pages           = {524--532},
  volume          = 22,
  creationdate    = {2021-11-04T15:03:32},
  file            = {:Li2013-validation.pdf:PDF},
  groups          = {Sanofi RSV},
  modificationdate= {2022-02-22T14:25:04},
  publisher       = {Wiley},
  readstatus      = {read},
}

@Article{Martin2023-births,
  author           = {Joyce A. Martin and Brady E. Hamilton and Michelle J. K. Osterman},
  date             = {2023-08},
  journaltitle     = {NCHS Data Brief},
  title            = {Births in the United States, 2022},
  number           = {477},
  url              = {https://www.cdc.gov/nchs/data/databriefs/db477.pdf},
  creationdate     = {2023-11-15T14:20:55},
  groups           = {Sanofi RSV},
  institution      = {Centers for Disease Control and Prevention},
  modificationdate = {2023-11-15T14:23:10},
}

@Article{Mattia2021-covid,
  author           = {Greta Di Mattia and Raffaella Nenna and Enrica Mancino and Valentina Rizzo and Alessandra Pierangeli and Alberto Villani and Fabio Midulla},
  title            = {During the {COVID}-19 pandemic where has respiratory syncytial virus gone?},
  number           = {10},
  pages            = {3106--3109},
  volume           = {56},
  creationdate     = {2023-01-12T13:49:44},
  date             = {2021-07},
  doi              = {10.1002/ppul.25582},
  file             = {:Mattia2021-covid.pdf:PDF},
  groups           = {Sanofi RSV},
  journaltitle     = {Pediatric Pulmonology},
  modificationdate = {2023-01-12T13:50:03},
  publisher        = {Wiley},
}

@Article{McGee2021-nature,
  author          = {Glen McGee and Sebastien Haneuse and Brent A. Coull and Marc G.
                  Weisskopf and Ran S. Rotem},
  date            = {2021-10},
  journaltitle    = {Epidemiology},
  title           = {On the Nature of Informative Presence Bias in Analyses of Electronic
                  Health Records},
  doi             = {10.1097/ede.0000000000001432},
  number          = 1,
  pages           = {105--113},
  volume          = 33,
  abstract        = {Electronic health records (EHRs) offer unprecedented opportunities to
                  answer epidemiologic questions. However, unlike in ordinary cohort
                  studies or randomized trials, EHR data are collected somewhat
                  idiosyncratically. In particular, patients who have more contact with
                  the medical system have more opportunities to receive diagnoses, which
                  are then recorded in their EHRs. The goal of this article is to shed
                  light on the nature and scope of this phenomenon, known as informative
                  presence, which can bias estimates of associations. We show how this can
                  be characterized as an instance of misclassification bias. As a
                  consequence, we show that informative presence bias can occur in a
                  broader range of settings than previously thought, and that simple
                  adjustment for the number of visits as a confounder may not fully
                  correct for bias. Additionally, where previous work has considered only
                  underdiagnosis, investigators are often concerned about overdiagnosis;
                  we show how this changes the settings in which bias manifests. We report
                  on a comprehensive series of simulations to shed light on when to expect
                  informative presence bias, how it can be mitigated in some cases, and
                  cases in which new methods need to be developed.},
  creationdate    = {2022-01-01T16:03:52},
  file            = {:McGee2021-nature.pdf:PDF},
  groups          = {Sanofi RSV},
  keywords        = {Autism spectrum disorder, Collider bias, Differential
                  misclassification, Informative visit process},
  modificationdate= {2022-02-22T14:25:04},
  publisher       = {Ovid Technologies (Wolters Kluwer Health)},
}

@Article{McLaughlin2022-respiratory,
  author = {McLaughlin, John M. and Khan, Farid and Schmitt, Heinz-Josef and Agosti, Yasmeen and Jodar, Luis and Sim{\~{o}}es, Eric A. F. and Swerdlow, David L.},
  date = {2022},
  journaltitle = {The Journal of Infectious Diseases},
  title = {Respiratory Syncytial Virus{\textendash}Associated Hospitalization Rates among {US} Infants: A Systematic Review and Meta-Analysis, respiratory syncytial virus},
  doi = {10.1093/infdis/jiaa752},
  number = {6},
  pages = {1100--1111},
  volume = {225},
  file = {:McLaughlin2022-respiratory.pdf:PDF;:McLaughlin2022-respiratory-supplement.pdf:PDF},
  groups = {Sanofi RSV},
  modificationdate = {2022-12-06T19:00:58},
  publisher = {Oxford University Press ({OUP})},
  readstatus = {read},
  relevance = {relevant},
}

@Article{McLaurin2016-respiratory,
  author          = {McLaurin, K. K. and Farr, A. M. and Wade, S. W. and Diakun, D. R. and
                  Stewart, D. L.},
  date            = {2016-11},
  journaltitle    = {Journal of Perinatology},
  title           = {Respiratory syncytial virus hospitalization outcomes and costs of
                  full-term and preterm infants},
  doi             = {10.1038/jp.2016.113},
  issn            = {1476-5543},
  language        = {en},
  number          = 11,
  pages           = {990--996},
  url             = {https://www.nature.com/articles/jp2016113},
  urldate         = {2021-01-21},
  volume          = 36,
  abstract        = {Infection with respiratory syncytial virus (RSV), which causes lower
                  respiratory tract infections, is the leading cause of hospitalization
                  among children {\textless}1 year old in the United States. Risk factors
                  for RSV hospitalization include premature birth and younger chronologic
                  age, along with several comorbid conditions. However, in terms of RSV
                  hospitalization costs, premature infants are rarely studied separately
                  from full-term infants. The objective of this study is to describe the
                  cost and severity of RSV hospitalizations among preterm and full-term
                  infants without chronic lung disease or other high-risk conditions.},
  copyright       = {2016 The Author(s)},
  file            = {:McLaurin2016-respiratory.pdf:PDF},
  groups          = {Sanofi RSV},
  modificationdate= {2022-02-22T14:25:04},
  publisher       = {Nature Publishing Group},
  readstatus      = {read},
}

@Article{Meissner2021-approaching,
  author          = {H. Cody Meissner},
  date            = {2021-01-12},
  journaltitle    = {The Journal of Infectious Diseases},
  title           = {Approaching the End of the Era of Uncontrolled RSV Disease},
  doi             = {10.1093/infdis/jiaa755/6044065},
  file            = {:Meissner2021-approaching.pdf:PDF},
  groups          = {RSV; Sanofi RSV},
  modificationdate= {2022-02-22T14:25:04},
}

@Article{Midgley2017-determining,
  author          = {Midgley, Claire M. and Haynes, Amber K. and Baumgardner, Jason L. and
                  Chommanard, Christina and Demas, Sara W. and Prill, Mila M. and Abedi,
                  Glen R. and Curns, Aaron T. and Watson, John T. and Gerber, Susan I.},
  date            = {2017-08-01},
  journaltitle    = {The Journal of Infectious Diseases},
  title           = {Determining the {{Seasonality}} of {{Respiratory Syncytial Virus}} in
                  the {{United States}}: {{The Impact}} of {{Increased Molecular
                  Testing}}},
  doi             = {10.1093/infdis/jix275},
  issn            = {0022-1899, 1537-6613},
  number          = 3,
  pages           = {345--355},
  url             =
                  {http://academic.oup.com/jid/article/216/3/345/3860464/Determining-the-Seasonality-of-Respiratory},
  urldate         = {2020-10-07},
  volume          = 216,
  abstract        = {Background.\hspace{1em} In the United States, the seasonality of
                  respiratory syncytial virus (RSV) has traditionally been defined on the
                  basis of weeks during which antigen-based tests detect RSV in {$>$}10\%
                  of specimens (hereafter, the “10\% threshold”). Because molecular
                  testing has become more widely used, we explored the extent of
                  polymerase chain reaction (PCR)–based RSV testing and its impact on
                  determining the seasonality of RSV. Methods.\hspace{1em} We assessed
                  antigen- and PCR-based RSV reports submitted to the National Respiratory
                  and Enteric Virus Surveillance System during July 2005–June 2015. To
                  characterize RSV seasons by using PCR-based reports, we assessed the
                  traditional 10\% threshold; subsequently, we developed 3 methods based
                  on either PCR-based detections or the percentage of positive test
                  results. Results.\hspace{1em} The annual number of PCR-based reports
                  increased 200-fold during 2005–2015, while the annual number of
                  antigen-based reports declined. The weekly percentage of specimens
                  positive for RSV by PCR was less than that for antigen-detection tests;
                  accordingly, the 10\% threshold excluded detections by PCR and so was
                  imprecise for characterizing RSV seasons. Among our PCR-specific
                  approaches, the most sensitive and consistent method captured 96\%–98\%
                  of annual detections within a season, compared with 82\%–94\% captured
                  using the traditional method. Conclusions.\hspace{1em} PCR-based reports
                  are increasingly relevant for RSV surveillance and determining the
                  seasonality of RSV. These PCR-specific methods provide a more
                  comprehensive understanding of RSV trends, particularly in settings
                  where testing and reporting are most active. Diagnostic practices will
                  vary by locality and should be understood before choosing which method
                  to apply.},
  file            = {:Midgley2017-determining.pdf:PDF},
  groups          = {RSV; Sanofi RSV},
  keywords        = {RSV, RSV dynamics, seasonality},
  langid          = {english},
  modificationdate= {2022-02-22T14:25:04},
  shorttitle      = {Determining the {{Seasonality}} of {{Respiratory Syncytial Virus}} in
                  the {{United States}}},
}

@Article{Nair2010-global,
  author          = {Nair, Harish and Nokes, D. James and Gessner, Bradford D. and
                  Dherani, Mukesh and Madhi, Shabir A. and Singleton, Rosalyn J. and
                  O'Brien, Katherine L. and Roca, Anna and Wright, Peter F. and Bruce,
                  Nigel and Chandran, Aruna and Theodoratou, Evropi and Sutanto, Agustinus
                  and Sedyaningsih, Endang R. and Ngama, Mwanajuma and Munywoki, Patrick
                  K. and Kartasasmita, Cissy and Simões, Eric A. F. and Rudan, Igor and
                  Weber, Martin W. and Campbell, Harry},
  date            = 2010,
  journaltitle    = {The Lancet},
  title           = {Global Burden of Acute Lower Respiratory Infections Due to
                  Respiratory Syncytial Virus in Young Children: A Systematic Review and
                  Meta-Analysis},
  pages           = 11,
  volume          = 375,
  abstract        = {Background The global burden of disease attributable to respiratory
                  syncytial virus (RSV) remains unknown. We aimed to estimate the global
                  incidence of and mortality from episodes of acute lower respiratory
                  infection (ALRI) due to RSV in children younger than 5 years in 2005.},
  file            = {:Nair2010-global.pdf:PDF},
  groups          = {RSV; Sanofi RSV},
  keywords        = {global health, RSV},
  langid          = {english},
  modificationdate= {2022-02-22T14:25:04},
  priority        = {prio1},
}

@Article{Rainisch2020-estimating,
  author          = {Gabriel Rainisch and Bishwa Adhikari and Martin I. Meltzer and Gayle
                  Langley},
  date            = {2020-01},
  journaltitle    = {Vaccine},
  title           = {Estimating the impact of multiple immunization products on
                  medically-attended respiratory syncytial virus ({RSV}) infections in
                  infants},
  doi             = {10.1016/j.vaccine.2019.10.023},
  number          = 2,
  pages           = {251--257},
  volume          = 38,
  creationdate    = {2022-02-04T20:50:32},
  file            = {:Rainisch2020-estimating.pdf:PDF},
  groups          = {Sanofi RSV},
  modificationdate= {2022-02-22T14:25:05},
  publisher       = {Elsevier {BV}},
}

@Article{Rankin2022-comparison,
  author           = {Danielle A. Rankin and Zaid Haddadin and Loren Lipworth and Anna L. Stahl and Jon Fryzek and Mina Suh and Donald S. Shepard and Rebekkah Varjabedian and Kailee N. Fernandez and Seifein Salib and Jessica Villarreal and Mercedes Bruce and Rendie McHenry and Andrew J. Spieker and Christopher B. Nelson and Natasha B. Halasa},
  date             = {2022-01},
  journaltitle     = {Therapeutic Advances in Infectious Disease},
  title            = {Comparison of clinical presentations and burden of respiratory syncytial virus in infants across three distinct healthcare settings in Davidson County, Tennessee},
  doi              = {10.1177/20499361221112171},
  pages            = {204993612211121},
  volume           = {9},
  abstract         = {Background: The burden of respiratory syncytial virus (RSV)-associated acute respiratory
illnesses among healthy infants (<1 year) in the inpatient setting is well established. The focus Correspondence to:},
  creationdate     = {2022-11-14T14:24:44},
  file             = {:Rankin2022-comparison.pdf:PDF},
  groups           = {Sanofi RSV, Modeling & Networks},
  keywords         = {RSV across healthcare settings, RSV in infants Policy and Management, Brandeis University, Waltham, MA, USA},
  modificationdate = {2023-01-12T00:38:58},
  publisher        = {{SAGE} Publications},
  readstatus       = {read},
}

@Article{Rha2020-respiratory,
  author          = {Rha, Brian and Curns, Aaron T. and Lively, Joana Y. and Campbell,
                  Angela P. and Englund, Janet A. and Boom, Julie A. and Azimi, Parvin H.
                  and Weinberg, Geoffrey A. and Staat, Mary A. and Selvarangan, Rangaraj
                  and Halasa, Natasha B. and McNeal, Monica M. and Klein, Eileen J. and
                  Harrison, Christopher J. and Williams, John V. and Szilagyi, Peter G.
                  and Singer, Monica N. and Sahni, Leila C. and Figueroa-Downing, Daniella
                  and McDaniel, Darius and Prill, Mila M. and Whitaker, Brett L. and
                  Stewart, Laura S. and Schuster, Jennifer E. and Pahud, Barbara A. and
                  Weddle, Gina and Avadhanula, Vasanthi and Munoz, Flor M. and Piedra,
                  Pedro A. and Payne, Daniel C. and Langley, Gayle and Gerber, Susan I.},
  date            = {2020-07},
  journaltitle    = {Pediatrics},
  title           = {Respiratory Syncytial Virus-Associated Hospitalizations
                  Among Young Children: 2015--2016},
  doi             = {10.1542/peds.2019-3611},
  issn            = {1098-4275},
  language        = {eng},
  number          = 1,
  pages           = {e20193611},
  volume          = 146,
  abstract        = {BACKGROUND: Respiratory syncytial virus (RSV) is a major cause of
                  hospitalized acute respiratory illness (ARI) among young children. With
                  RSV vaccines and immunoprophylaxis agents in clinical development, we
                  sought to update estimates of US pediatric RSV hospitalization burden.
                  METHODS: Children {\textless}5 years old hospitalized for ARI were
                  enrolled through active, prospective, population-based surveillance from
                  November 1, 2015, to June 30, 2016, at 7 US pediatric hospital sites.
                  Clinical information was obtained from parent interviews and medical
                  records. Midturbinate nasal and throat flocked swabs were collected and
                  tested for RSV by using molecular diagnostic assays at each site. We
                  conducted descriptive analyses and calculated population-based rates of
                  RSV-associated hospitalizations. RESULTS: Among 2969 hospitalized
                  children included in analyses, 1043 (35\%) tested RSV-positive; 903
                  (87\%) children who were RSV-positive were {\textless}2 years old, and
                  526 (50\%) were {\textless}6 months old. RSV-associated hospitalization
                  rates were 2.9 per 1000 children {\textless}5 years old and 14.7 per
                  1000 children {\textless}6 months old; the highest age-specific rate was
                  observed in 1-month-old infants (25.1 per 1000). Most children who were
                  infected with RSV (67\%) had no underlying comorbid conditions and no
                  history of preterm birth. CONCLUSIONS: During the 2015-2016 season, RSV
                  infection was associated with one-third of ARI hospitalizations in our
                  study population of young children. Hospitalization rates were highest
                  in infants {\textless}6 months. Most children who were RSV-positive had
                  no history of prematurity or underlying medical conditions, suggesting
                  that all young children could benefit from targeted interventions
                  against RSV.},
  creationdate    = {2021-10-25T11:11:08},
  file            = {:Rha2020-respiratory.pdf:PDF},
  groups          = {Sanofi RSV},
  keywords        = {Child, Preschool, Female, Hospitalization, Humans, Infant, Male,
                  Prospective Studies, Respiratory Syncytial Virus Infections, Time
                  Factors},
  modificationdate= {2022-02-22T14:25:05},
  pmid            = 32546583,
  publisher       = {American Academy of Pediatrics ({AAP})},
  readstatus      = {read},
}

@Article{Rose2018-respiratory,
  author          = {Rose, Erica Billig and Wheatley, Alexandra and Langley, Gayle and
                  Gerber, Susan and Haynes, Amber},
  date            = 2018,
  journaltitle    = {Morbidity and Mortality Weekly Report},
  title           = {Respiratory Syncytial Virus Seasonality - {{United States}},
                  2014-2017},
  doi             = {10.15585/mmwr.mm6702a4},
  number          = 2,
  pages           = {71--76},
  url             = {https://doi.org/10.15585/mmwr.mm6702a4},
  volume          = 67,
  date_added      = {Mon Aug 31 14:06:19 2020},
  file            = {:Rose2018-respiratory.pdf:PDF},
  groups          = {Sanofi RSV},
  keywords        = {respiratory syncytial virus},
  modificationdate= {2022-02-22T14:25:05},
}

@Article{Sanchez-Luna2016-trends,
  author          = {Sanchez-Luna, Manuel and Elola, Francisco J. and Fernandez-Perez,
                  Cristina and Bernal, Jose L. and Lopez-Pineda, Adriana},
  date            = 2016,
  journaltitle    = {Current Medical Research and Opinion},
  title           = {Trends in respiratory syncytial virus bronchiolitis hospitalizations
                  in children less than 1 year: 2004-2012},
  doi             = {10.1185/03007995.2015.1136606},
  issn            = {1473-4877},
  language        = {eng},
  number          = 4,
  pages           = {693--698},
  volume          = 32,
  abstract        = {OBJECTIVE: To analyze trends in health outcomes and the influence of
                  risk factors in children under 1 year with acute bronchiolitis due to
                  respiratory syncytial virus (RSV bronchiolitis). A risk-adjustment model
                  for RSV bronchiolitis in-hospital mortality was also developed. RESEARCH
                  DESIGN AND METHODS: Retrospective study of hospitalizations for RSV
                  bronchiolitis in children aged {\textless}1 year from 2004 to 2012. We
                  used nationally representative data from the Spanish National Health
                  Service records. RESULTS: Over the study period, the annual hospital
                  discharges for RSV bronchiolitis ranged between 6390 and 8637. The
                  annual in-hospital mortality rate ranged from 120 (2004) to 69 (2012)
                  per 100,000 hospitalizations and the mean length of stay decreased
                  steadily from 6.5 to 5.2 days (p {\textless} 0.001); 98.3\% of
                  hospitalizations for RSV bronchiolitis were children without risk
                  factors. The in-hospital mortality rate due to RSV bronchiolitis in
                  children with risk factors was 18.8 times higher than non-high-risk
                  children and, in adjusted analyses, the OR of in-hospital mortality due
                  to RSV bronchiolitis was higher than that due to other causes.
                  LIMITATIONS: This study is a retrospective analysis, based on
                  administrative data. It does not include data about pre- or in-hospital
                  treatments, and has the limitations inherent in procedures for
                  determining risk-adjusted mortality rates. Socioeconomic and
                  environmental factors have not been considered in this study.
                  CONCLUSIONS: RSV bronchiolitis is a leading cause of hospitalizations
                  for infants under 1 year and has not shown incidence reduction over a 9
                  year period. Risk factors increase the in-hospital mortality risk and it
                  is higher if the hospitalization cause is RSV bronchiolitis than any
                  other reason.},
  file            = {:Sanchez-Luna2016-trends.pdf:PDF},
  groups          = {Sanofi RSV},
  keywords        = {Acute Disease, Bronchiolitis, Data Collection, Hospital Mortality,
                  Hospitalization, Humans, Incidence, Infant, Newborn, Length of Stay,
                  Models, Theoretical, Patient Readmission, Respiratory Syncytial Virus
                  Infections, Respiratory Syncytial Viruses, Retrospective Studies, Risk
                  Factors, Social Class, Spain, In-hospital mortality, Readmission,
                  Respiratory syncytial virus},
  modificationdate= {2022-03-03T16:03:09},
  pmid            = 26709735,
  shorttitle      = {Trends in respiratory syncytial virus bronchiolitis hospitalizations
                  in children less than 1 year},
}

@Article{Schweitzer2020-respiratory,
  author          = {Schweitzer, John W. and Justice, Nathaniel A.},
  date            = {2020-07},
  journaltitle    = {StatPearls},
  title           = {Respiratory Syncytial Virus Infection ({{RSV}})},
  url             = {https://www.ncbi.nlm.nih.gov/books/NBK459215},
  file            = {:Schweitzer2020-respiratory.pdf:PDF},
  groups          = {Sanofi RSV},
  keywords        = {respiratory syncytial virus},
  modificationdate= {2022-02-22T14:25:05},
  publisher       = {{StatPearls}},
}

@Article{Seaman2013-review,
  author          = {Seaman, Shaun R. and White, Ian R.},
  date            = {2013-06},
  journaltitle    = {Statistical Methods in Medical Research},
  title           = {Review of Inverse Probability Weighting for Dealing with Missing
                  Data},
  doi             = {10.1177/0962280210395740},
  eprint          = 21220355,
  eprinttype      = {pmid},
  issn            = {0962-2802, 1477-0334},
  number          = 3,
  pages           = {278--295},
  volume          = 22,
  abstract        = {The simplest approach to dealing with missing data is to restrict the
                  analysis to complete cases, i.e. individuals with no missing values.
                  This can induce bias, however. Inverse probability weighting (IPW) is a
                  commonly used method to correct this bias. It is also used to adjust for
                  unequal sampling fractions in sample surveys. This article is a review
                  of the use of IPW in epidemiological research. We describe how the bias
                  in the complete-case analysis arises and how IPW can remove it. IPW is
                  compared with multiple imputation (MI) and we explain why, despite MI
                  generally being more efficient, IPW may sometimes be preferred. We
                  discuss the choice of missingness model and methods such as weight
                  truncation, weight stabilisation and augmented IPW. The use of IPW is
                  illustrated on data from the 1958 British Birth Cohort.},
  file            = {:Seaman2013-review.pdf:PDF},
  groups          = {Dissertation; Sanofi RSV},
  keywords        = {📖 read, annotate, Asymptotic efficiency, doubly robust, Epi Methods,
                  IPW, missing data, model misspecification, propensity score},
  langid          = {english},
  modificationdate= {2022-06-12T13:19:18},
  readstatus      = {read},
}

@Article{Shi2021-risk,
  author          = {Shi, Ting and Vennard, Sophie and Mahdy, Sara and Nair, Harish},
  date            = {2021-02},
  journaltitle    = {The Journal of Infectious Diseases},
  title           = {Risk factors for {RSV} associated acute lower respiratory infection
                  poor outcome and mortality in young children: {A} systematic review and
                  meta-analysis},
  doi             = {10.1093/infdis/jiaa751},
  issn            = {0022-1899},
  number          = {jiaa751},
  url             = {https://doi.org/10.1093/infdis/jiaa751},
  urldate         = {2021-02-20},
  abstract        = {Respiratory syncytial virus associated acute lower respiratory
                  infection (RSV-ALRI) constitutes a substantial disease burden in young
                  children. We aimed to identify all studies investigating the risk
                  factors of RSV-ALRI poor outcome or mortality in young children.We
                  carried out a systematic literature review across 7 databases with data
                  from studies published from January 1995 to December 2019. We defined
                  poor outcome as need for prolonged hospital stay, oxygen
                  supplementation, mechanical ventilation or intensive care unit (ICU)
                  admission. Quality of all eligible studies was assessed according to
                  modified GRADE criteria. We conducted meta–analyses to estimate odds
                  ratio (OR) with 95\% confidence intervals (CI) for individual risk
                  factors. We identified 27 eligible studies, which investigated 20 risk
                  factors for RSV-ALRI poor outcome and/or mortality in children younger
                  than 5 years old, in comparison to those with RSV-ALRI who did not have
                  poor outcome or mortality. Among those risk factors, 6 had statistically
                  significant associations with RSV-ALRI poor outcome: any comorbidity (OR
                  2.69 (95\% CI 1.89-3.83)), congenital heart disease (3.40 (95\% CI
                  2.14-5.40)), prematurity with gestational age (GA) \&lt;37 weeks (1.75
                  (95\% CI 1.31-2.36)), prematurity with GA ≤32 weeks (2.68 (95\% CI
                  1.43-5.04)), age \&lt;3 months (4.91 (95\% CI 1.64-14.71)), age \&lt;6
                  months (2.02 (95\% CI 1.73-2.35)). Apart from age \&lt;3 months, the
                  meta-estimate ORs for all other risk factors were based on studies using
                  multivariable analysis. For mortality, only prematurity with GA \&lt;37
                  weeks had a significant meta-estimate of OR 3.81 (95\% CI 1.68-8.63)
                  based on univariable analysis.This study represents a comprehensive
                  report of the association between various risk factors and RSV-ALRI poor
                  outcome and mortality in young children. More research should be carried
                  out to elucidate risk factors associated with poor outcome and mortality
                  using multivariable analysis.},
  file            = {:Shi2021-risk.pdf:PDF},
  groups          = {RSV; Sanofi RSV},
  modificationdate= {2022-03-03T16:12:19},
  publisher       = {Oxford University Press ({OUP})},
  shorttitle      = {Risk factors for {RSV} associated acute lower respiratory infection
                  poor outcome and mortality in young children},
}

@Article{Simoes2020-long,
  author          = {Eric A F Sim{\~{o}}es and Viktor Chirikov and Marc Botteman and
                  Youngmin Kwon and Andreas Kuznik},
  date            = 2020,
  journaltitle    = {The Journal of Infectious Diseases},
  title           = {Long-term Assessment of Healthcare Utilization 5 Years After
                  Respiratory Syncytial Virus Infection in {US} Infants},
  doi             = {10.1093/infdis/jiz278},
  issue           = 8,
  pages           = {1256--1270},
  volume          = 221,
  creationdate    = {2022-06-20T20:14:32},
  file            = {:Simoes2020-long.pdf:PDF},
  groups          = {Sanofi RSV},
  modificationdate= {2022-06-20T20:16:24},
  owner           = {jrgant},
  publisher       = {Oxford University Press ({OUP})},
}

@Article{Stein2016-respiratory,
  author          = {Stein, Renato T. and Bont, Louis J. and Zar, Heather and Polack,
                  Fernando P. and Park, Caroline and Claxton, Ami and Borok, Gerald and
                  Butylkova, Yekaterina and Wegzyn, Colleen},
  date            = {2016-10},
  journaltitle    = {Pediatric Pulmonology},
  title           = {Respiratory syncytial virus hospitalization and mortality: Systematic
                  review and meta-analysis},
  doi             = {10.1002/ppul.23570},
  number          = 4,
  pages           = {556--569},
  volume          = 52,
  file            = {:Stein2016-respiratory.pdf:PDF},
  groups          = {Sanofi RSV},
  modificationdate= {2022-02-22T14:25:05},
  publisher       = {Wiley},
  readstatus      = {read},
}

@Article{Stockman2012-global,
  author          = {Stockman, J. A.},
  date            = {2012-01},
  journaltitle    = {Yearbook of Pediatrics},
  title           = {Global burden of acute lower respiratory infections due to
                  respiratory syncytial virus in young children: a systematic review and
                  meta-analysis},
  doi             = {10.1016/j.yped.2010.12.025},
  pages           = {530--531},
  volume          = 2012,
  creationdate    = {2022-06-20T16:25:10},
  groups          = {Sanofi RSV},
  modificationdate= {2022-06-20T16:26:57},
  owner           = {jrgant},
  publisher       = {Elsevier {BV}},
}

@Article{Stockman2012-respiratory,
  author          = {Lauren J. Stockman and Aaron T. Curns and Larry J. Anderson and Gayle
                  Fischer-Langley},
  date            = {2012-01},
  journaltitle    = {Pediatric Infectious Disease Journal},
  title           = {Respiratory Syncytial Virus-associated Hospitalizations Among Infants
                  and Young Children in the United States, 1997{\textendash}2006},
  doi             = {10.1097/inf.0b013e31822e68e6},
  number          = 1,
  pages           = {5--9},
  volume          = 31,
  file            = {:Stockman2012-respiratory.pdf:PDF},
  groups          = {RSV; Sanofi RSV},
  journal         = {Pediatric Infectious Disease Journal},
  modificationdate= {2022-02-22T14:25:05},
  month           = {jan},
  publisher       = {Ovid Technologies (Wolters Kluwer Health)},
  year            = 2012,
}

@article{Suh2022-respiratory,
  author = {Suh, Mina and Movva, Naimisha and Jiang, Xiaohui and Bylsma, Lauren C. and Reichert, Heidi and Fryzek, Jon P. and Nelson, Christopher B.},
  date = {2022-07},
  journaltitle = {The Journal of Infectious Diseases},
  title = {Respiratory Syncytial Virus Is the Leading Cause of {United States} Infant Hospitalizations, 2009--2019: A Study of the {National (Nationwide) Inpatient Sample}},
  doi = {10.1093/infdis/jiac120},
  number = {Supplement{\_}2},
  pages = {S154--S163},
  volume = {226},
  creationdate = {2022-11-02T20:52:21},
  file = {:Suh2022-respiratory.txt:Text},
  groups = {Sanofi RSV},
  modificationdate = {2022-11-02T20:52:57},
  owner = {jrgant},
  priority = {prio1},
  publisher = {Oxford University Press ({OUP})},
}

@Article{Suh2022-systematic,
  author = {Mina Suh and Naimisha Movva and Lauren C Bylsma and Jon P Fryzek and Christopher B Nelson},
  date = {2022-08},
  journaltitle = {The Journal of Infectious Diseases},
  title = {A Systematic Literature Review of the Burden of Respiratory Syncytial Virus and Health Care Utilization Among United States Infants Younger Than 1 Year},
  doi = {10.1093/infdis/jiac201},
  number = {Supplement{\_}2},
  pages = {S195--S212},
  volume = {226},
  creationdate = {2022-11-02T21:02:40},
  file = {:Suh2022-systematic.pdf:PDF},
  groups = {Sanofi RSV},
  modificationdate = {2022-11-02T21:02:54},
  owner = {jrgant},
  priority = {prio1},
  publisher = {Oxford University Press ({OUP})},
}

@Article{Thomas2020-burden,
  author          = {Thomas, Emilia and Mattila, Janna-Maija and Lehtinen, Pasi and
                  Vuorinen, Tytti and Waris, Matti and Heikkinen, Terho},
  date            = 2020,
  journaltitle    = {The Journal of Infectious Diseases},
  title           = {Burden of Respiratory Syncytial Virus Infection During the First Year
                  of Life},
  doi             = {10.1093/infdis/jiaa754},
  number          = 5,
  pages           = {811--817},
  volume          = 223,
  file            = {:Thomas2020-burden.pdf:PDF},
  groups          = {RSV; Sanofi RSV},
  modificationdate= {2022-03-03T16:14:04},
  publisher       = {Oxford University Press ({OUP})},
}

@Article{Thorburn2009-pre,
  author          = {Thorburn, K.},
  date            = {2009-02},
  journaltitle    = {Archives of Disease in Childhood},
  title           = {Pre-existing disease is associated with a significantly higher risk
                  of death in severe respiratory syncytial virus infection},
  doi             = {10.1136/adc.2008.139188},
  issn            = {0003-9888, 1468-2044},
  language        = {en},
  number          = 2,
  pages           = {99--103},
  url             = {https://adc.bmj.com/content/94/2/99},
  urldate         = {2021-01-21},
  volume          = 94,
  abstract        = {Background: 600 000 deaths worldwide are estimated to be directly or
                  indirectly attributable to respiratory syncytial virus (RSV).
                  Objectives: To determine: (1) the mortality rate; and (2) risk factors
                  for death in children with severe RSV infection. Setting: 20-bed,
                  regional, multidisciplinary, tertiary, paediatric intensive care unit
                  (PICU) in a university-affiliated children’s hospital. Methods: Cohort
                  study of all children with severe RSV infection covering eight
                  consecutive RSV seasons (1999–2007), using PICU admission as a marker of
                  severity. Results: Of the 406 RSV-positive patients that were admitted
                  to PICU: 98.5\% required mechanical ventilation; 35 children died—median
                  age 5.1 months (interquartile range (IQR) 2.4–13.6), length of PICU stay
                  16 days (IQR 8–31) and 371 survived—median age 2.5 months (IQR 1.2–9),
                  length of PICU stay 5 days (IQR 4–9). The overall PICU RSV mortality was
                  8.6\% with a standardised mortality ratio of 0.76. During the study
                  period 2009 RSV-positive patients were admitted to the children’s
                  hospital, giving a hospital RSV mortality rate of 1.7\%. Of the deaths,
                  18 were directly RSV related (RSV bronchiolitis-related mortality PICU
                  4.4\% and hospital 0.9\%) as the patients were still RSV positive when
                  they died and 17 children died from non-pneumonitis causes after
                  becoming RSV negative. All of the RSV deaths had pre-existing medical
                  conditions — chromosomal abnormalities 29\%, cardiac lesions 27\%,
                  neuromuscular 15\%, chronic lung disease 12\%, large airway abnormality
                  9\%, and immunodeficiency 9\%. Nineteen children (56\%) had pre-existing
                  disease in two or more organ systems (relative risk (RR) 4.38).
                  Predisposing risk factors for death were pre-existing disease (RR 2.36),
                  cardiac anomaly (RR 2.98) and nosocomial/hospital-acquired RSV infection
                  (RR 2.89). There is an interaction effect between pre-existing disease,
                  nosocomial/hospital-acquired RSV infection and mortality
                  (p{\textless}0.001). Conclusions: Pre-existing disease/comorbidity, in
                  particular multiple pre-existing diseases and cardiac anomaly, is
                  associated with a significantly higher risk of death from severe RSV
                  infection. Nosocomial/hospital-acquired RSV infection is an additional
                  major risk factor for death in children with severe RSV infection.},
  chapter         = {Original article},
  copyright       = {2009 BMJ Publishing Group \&amp; Royal College of Paediatrics and
                  Child Health},
  file            = {:Thorburn2009-pre.pdf:PDF},
  groups          = {Sanofi RSV},
  modificationdate= {2022-02-22T14:25:05},
  pmid            = 18653625,
  publisher       = {BMJ Publishing Group Ltd},
}

@Article{Tong2020-incidence,
  author          = {Sabine Tong and Caroline Amand and Alexia Kieffer and Moe H Kyaw},
  date            = {2020-09},
  journaltitle    = {Journal of Global Health},
  title           = {Incidence of respiratory syncytial virus related health care
                  utilization in the United States},
  doi             = {10.7189/jogh.10.020422},
  number          = 2,
  volume          = 10,
  creationdate    = {2022-06-20T20:12:27},
  file            = {:Tong2020-incidence.pdf:PDF},
  groups          = {Sanofi RSV},
  modificationdate= {2022-06-20T20:12:50},
  owner           = {jrgant},
  publisher       = {International Global Health Society},
}

@Article{Turi2018-prevalence,
  author          = {Turi, Kedir N. and Wu, Pingsheng and Escobar, Gabriel J. and
                  Gebretsadik, Tebeb and Ding, Tan and Walsh, Eileen M. and Li, Sherian X.
                  and Carroll, Kecia N. and Hartert, Tina V.},
  date            = {2018-12},
  journaltitle    = {Health Science Reports},
  title           = {Prevalence of {{Infant Bronchiolitis}}-{{Coded Healthcare Encounters
                  Attributable}} to {{RSV}}; respiratory syncytial virus},
  doi             = {10.1002/hsr2.91},
  issn            = 23988835,
  number          = 12,
  pages           = {e91},
  url             = {http://doi.wiley.com/10.1002/hsr2.91},
  urldate         = {2020-10-28},
  volume          = 1,
  abstract        = {Methods: Bronchiolitis healthcare encounters were extracted from
                  Kaiser Permanente Northern California databases for years 2006 to 2009.
                  We used ICD‐9 codes for bronchiolitis to capture bronchiolitis‐related
                  healthcare encounters including hospital admissions (Hospitalization),
                  emergency department visits (EDV), and outpatient visits (OPV). We
                  reported the monthly proportion of RSV‐positive bronchiolitis episodes
                  among tested bronchiolitis episodes. We used logistic regression to
                  assess association between bronchiolitis episodes and patient
                  demographic and health care characteristics. We also used logistic
                  regression to assess association between decision to test and patient
                  demographics and health care characteristics. Results: Among 10,411
                  ICD‐9 coded infant bronchiolitis episodes, 29\% were RSV tested. Fifty
                  one percent of those tested were RSV positive. Between December and
                  February, and in infants ≤6 months, the proportion of bronchiolitis
                  episodes that were attributable to RSV was 77.2\% among hospitalized
                  episodes, 78.3\% among EDV episodes, and 60.9\% among OPV episodes,
                  respectively. The proportion of RSV‐positive bronchiolitis episodes
                  varied based upon infant age at diagnosis, level of health care service
                  used, and time of the year of the episode. Conclusion: Estimation of the
                  proportion of ICD‐9 coded bronchiolitis episodes attributable to RSV is
                  more specific when restricting to bronchiolitis episodes during peak
                  months, younger infant age, and those requiring higher level of
                  healthcare.},
  file            = {:Turi2018-prevalence.pdf:PDF},
  groups          = {Sanofi RSV},
  keywords        = {unread},
  langid          = {english},
  modificationdate= {2022-02-23T15:07:32},
  shortjournal    = {Health Sci Rep},
}

@Article{Turi2018-using,
  author          = {Kedir N. Turi and Lindsey Romick-Rosendale and Tebeb Gebretsadik and
                  Miki Watanabe and Steven Brunwasser and Larry J. Anderson and Martin L.
                  Moore and Emma K. Larkin and Ray Stokes Peebles and Tina V. Hartert},
  date            = {2018-10},
  journaltitle    = {Metabolomics},
  title           = {Using urine metabolomics to understand the pathogenesis of infant
                  respiratory syncytial virus ({RSV}) infection and its role in childhood
                  wheezing},
  doi             = {10.1007/s11306-018-1431-z},
  number          = 10,
  volume          = 14,
  creationdate    = {2022-02-04T20:54:03},
  file            = {:Turi2018-using.pdf:PDF},
  groups          = {Sanofi RSV},
  modificationdate= {2022-02-22T14:25:05},
  publisher       = {Springer Science and Business Media {LLC}},
}

@Article{Wang2021-global,
  author          = {Xin Wang and You Li and Maria Deloria-Knoll and Shabir A Madhi and
                  Cheryl Cohen and Vina Lea Arguelles and Sudha Basnet and Quique Bassat
                  and W Abdullah Brooks and Marcela Echavarria and Rodrigo A Fasce and
                  Angela Gentile and Doli Goswami and Nusrat Homaira and Stephen R C Howie
                  and Karen L Kotloff and Najwa Khuri-Bulos and Anand Krishnan and Marilla
                  G Lucero and Socorro Lupisan and Maria Mathisen and Kenneth A McLean and
                  Ainara Mira-Iglesias and Cinta Moraleda and Michiko Okamoto and Histoshi
                  Oshitani and Katherine L O{\textquotesingle}Brien and Betty E Owor and
                  Zeba A Rasmussen and Barbara A Rath and Vahid Salimi and Pongpun
                  Sawatwong and J Anthony G Scott and Eric A F Sim{\~{o}}es and Viviana
                  Sotomayor and Donald M Thea and Florette K Treurnicht and Lay-Myint
                  Yoshida and Heather J Zar and Harry Campbell and Harish Nair},
  date            = {2021-08},
  journaltitle    = {The Lancet Global Health},
  title           = {Global burden of acute lower respiratory infection associated with
                  human parainfluenza virus in children younger than 5 years for 2018: a
                  systematic review and meta-analysis},
  doi             = {10.1016/s2214-109x(21)00218-7},
  number          = 8,
  pages           = {e1077--e1087},
  volume          = 9,
  creationdate    = {2022-06-20T16:33:00},
  file            = {:Wang2021-global.pdf:PDF},
  groups          = {Sanofi RSV},
  modificationdate= {2022-06-20T16:33:13},
  owner           = {jrgant},
  publisher       = {Elsevier {BV}},
}
