# Supplementary material for: Healthcare utilization during acute medically attended episodes of respiratory syncytial virus-related lower respiratory tract infection among infants in the United States
Source: PLoS One. 2025 Feb 10;20(2):e0313573. doi: 10.1371/journal.pone.0313573 (PMC11809781; doi:10.1371/journal.pone.0313573)
Supplement: S2 File — (ZIP) [file pone.0313573.s002.zip › S5_code/1_paper/analysis.r]

################################################################################
## AUTHORS ##
################################################################################

if (!("pacman" %in% installed.packages())) {
  remotes::install_github("trinker/pacman")
}

extrafont::loadfonts()

library(pacman)
p_load(
  data.table,
  readxl,
  ggplot2,
  ggthemes,
  officer,
  flextable,
  ftExtra,
  here,
  stringr,
  glue,
  PropCIs
)

ids <- as.data.table(c("jrg" = "Jason R. Gantenberg, PhD, MPH",
                       "rva" = "Robertus van Aalst, PhD, MSc",
                       "drd" = "David R. Diakun, BS",
                       "amb" = "Angela M. Bengtson, PhD",
                       "bll" = "Brendan L. Limone, PharmD",
                       "cbn" = "Christopher B. Nelson, PhD, MPH",
                       "das" = "David A. Savitz, PhD",
                       "arz" = "Andrew R. Zullo, PharmD, PhD"),
                     keep.rownames = TRUE)

names(ids) <- c("id", "fullname")
ids[, authpos := seq_len(.N)]

slug_bsph <- "Brown University School of Public Health, Providence, Rhode Island, USA"
affil <- c(
  "hspp" = paste("Department of Health Services, Policy & Practice",
                 slug_bsph, sep = ", "),
  "bepi" = paste("Department of Epidemiology", slug_bsph, sep = ", "),
  "sanofiprod" =
    paste("New Products and Innovation Franchise, Vaccines Medical Affairs",
          "Sanofi, Lyon, France"),
  "gron" =
    paste("Department of Health Sciences, University Medical Center Groningen",
          "Groningen, the Netherlands"),
  "mera" = "Merative, Ann Arbor, Michigan, USA",
  "sanofivax" = "Vaccines Medical Affairs, Sanofi, Swiftwater, Pennsylvania, USA",
  "vamed" = "Providence VA Medical Center, Providence, Rhode Island, USA"
)

affilmatch <- as.data.table(c("jrg" = c("hspp", "bepi"),
                              "rva" = c("hspp", "sanofiprod", "gron"),
                              "drd" = "mera",
                              "bll" = "mera",
                              "cbn" = "sanofivax",
                              "das" = "bepi",
                              "amb" = "bepi",
                              "arz" = c("hspp", "bepi", "vamed")),
                            keep.rownames = T)

names(affilmatch) <- c("id", "affil")
affilmatch[, id := str_remove(id, "[0-9]")]

authorder <- merge(ids, affilmatch)[order(authpos)]
authorder[, fullname := factor(fullname, unique(fullname))]
affilorder <- authorder[, unique(affil)]

authorder[, affilnum := match(affil, affilorder)]
authorder[, refstring := paste(affilnum, collapse = ","), by = fullname]

authtable <- unique(authorder[, .(fullname, refstring)])
authtable[, outstring := paste0(fullname, "^", refstring, "^")]
affiltable <- unname(affil[match(affilorder, names(affil))])


################################################################################
## JOURNAL INFORMATION TABLE ##
################################################################################

set_flextable_defaults(
  font.family = "Linux Libertine",
  theme = "theme_booktabs"
)

jinfo <- c(
  "Journal"         = "_PLoS ONE_",
  "Article Type"    = "Research Article",
  "Section"         = "Medicine and Health Sciences"
)

jinfotab <- as.data.table(jinfo, keep.rownames = T)
names(jinfotab) <- c("Element", "Note")


################################################################################
## LABELERS ##
################################################################################


rsvdef_lblr <- c(
  "sp"  = "Specific",
  "se1" = "Sensitive"
)

comgrp_lblr <- c(
  "A" = "A. Healthy term",
  "B" = "B. Palivizumab eligible",
  "C" = "C. Other comorbidities"
)

setting_lblr <- c(
  "outpat"  = "Outpatient",
  "er"      = "ER",
  "inpat"   = "Inpatient"
)

coarsenum_lblr <- c(
  "0"   = "0 visits",
  "1"   = "1 visit",
  "2+"  = "\u2265 2 visits"
)

db_lblr <- c(
  "CCAE" = "MarketScan Commercial",
  "MDCD" = "MarketScan Medicaid",
  "CDM" = "Optum Clinformatics"
)

################################################################################
## DATA INTAKE ##
################################################################################

datadir <- here::here("data")
datafiles <- list.files(datadir, pattern = "fivenum_|visitdist_")

db_labs <- c(
  "merative_commercial" = "CCAE",
  "merative_medicaid" = "MDCD",
  "optum" = "CDM"
)

fivenum_dt <- rbindlist(lapply(
  datafiles[datafiles %like% "fivenum"],
  function(x) {
    tmp <- fread(file.path(datadir, x))
    names(tmp) <- str_replace(names(tmp), "inp$", "inpat")
    tmp[, db_fullname := stringr::str_extract(x, "(?<=fivenum_).*(?=\\.csv$)")]
    tmp
  }
))

fivenum_dt[, db := db_labs[match(db_fullname, names(db_labs))]]

setnames(fivenum_dt, "analysis", "rsvdef")

visitdist <- rbindlist(lapply(
  datafiles[datafiles %like% "visitdist"],
  \(x) {
    tmp <- fread(file.path(datadir, x))
    tmp[, db_fullname := str_extract(x, "(?<=visitdist_).*(?=\\.csv$)")]
    tmp
  }
))

visitdist[, db := db_labs[match(db_fullname, names(db_labs))]]
setnames(visitdist, "analysis", "rsvdef")

# Helper functions

## fun: extract total number of episodes
epi_N <- function(database = c("msc", "msm", "cdm"), analysis = c("sp", "se1")) {
  fivenum_dt[db == toupper(database) & rsvdef == analysis, sum(num_episodes)]
}

## fun: format output from epi_N()
fbig <- function(...) format(epi_N(...), big.mark = ",")

## fun: output a proportion as a percentage
fperc <- function(prop, digits = 3, nsmall = 1, sign = TRUE, ...) {
  paste0(
    format(prop * 100, digits = digits, nsmall = nsmall, ...),
    ifelse(sign == TRUE, "%", "")
  )
}

## fun: summarize a vector of proportions
fpsum <- function(var, minmax = NULL) {
  if (!is.null(minmax)) {
    sampchar[Variable %like% var,
             paste0(round(min(as.numeric(c(Pct_se1, Pct_sp)))),
                    "--", round(max(as.numeric(c(Pct_se1, Pct_sp)))))]
  } else {
    sampchar[Variable %like% var, round(mean(as.numeric(c(Pct_se1, Pct_sp))))]
  }
}


################################################################################
## DATA UNDERLYING ==RESULTS TEXT== ##
################################################################################

## fun: retrieve a marginal mean number of visits per episode
margm <- function(database = c("CCAE", "MDCD", "CDM"), def = c("sp", "se1"),
                  setting = c("op", "ed", "ip"), data = fivenum_dt) {
  selcols <- c(
    fcase(setting == "op", "num_outpat",
          setting == "ed", "num_er",
          setting == "ip", "num_inpat"),
    "num_episodes"
  )
  tmp <- data[db == database & rsvdef == def, ..selcols]
  setnames(tmp, selcols[1], "num_visits")
  # sum over comorbidity groups to get the marginal means
  tmp[, round(sum(num_visits) / sum(num_episodes), 2)]
}

## fun: retrieve a marginal proportion of episodes involving at least one visit
## to a given place of service
margp <- function(database = c("CCAE", "MDCD", "CDM"),
                  def = c("sp", "se1"),
                  setting = c("op", "ed", "ip"),
                  text = FALSE,
                  data = fivenum_dt) {
  selcols <- c(
    fcase(setting == "op", "prob_outpat",
          setting == "ed", "prob_er",
          setting == "ip", "prob_inpat"),
    "num_episodes"
  )
  tmp <- data[db == database & rsvdef == def, ..selcols]
  setnames(tmp, selcols[1], "prob")
  # take a weighted mean of the >= 1 visit probability, using the number of
  # episodes for each comorbidity group as the weight
  outperc <- tmp[, fperc(weighted.mean(prob, num_episodes),
                         digits = 1,
                         nsmall = 0)]
  if (text) {
    digits <- c("zero", "one", "two", "three", "four", "five",
                "six", "seven", "eight", "nine")
    teens <- c("Ten", "Eleven", "Twelve", "Thirteen", "Fourteen",
               "Fifteen", "Sixteen", "Seventeen", "Eighteen", "Nineteen")
    prefixes <- c("Twenty", "Thirty", "Forty", "Fifty", "Sixty",
                  "Seventy", "Eighty", "Ninety")
    tperc <- data.table(
      number = as.character(0:99),
      numword = c(
        digits,
        teens,
        as.vector(sapply(prefixes, \(x) paste0(x, "-", digits)))
      )
    )
    tperc[, numword := stringr::str_remove(numword, "-zero")]
    tperc[number == stringr::str_extract(outperc, "[0-9]+"),
          paste(numword, "percent")]
  } else {
    outperc
  }

}

## fun: retrieve the minimum and maximum proportion of episodes involving at
## least two visits to a healthcare setting (min/max across comorbidity groups)

p2range <- function(database = c("CCAE", "MDCD", "CDM"),
                    def = c("sp", "se1"),
                    data = f2vdw) {
  tmp <- f2vdw[db == database & rsvdef == def]
  nums <- tmp[, .(min = min(P_2m) * 100, max = max(P_2m) * 100)]
  pcts <- paste0(format(nums, digits = 2), "%")
  paste(pcts, collapse = " and ")
}

################################################################################
## DATA UNDERLYING ==TABLE ONE== ##
################################################################################

## pull in sample characteristics
tab1f <- list.files(here::here("data"), "^sampchar", full.names = TRUE)
tab1labs <- str_extract(tab1f, "(optum|merative_).*(?=\\.csv)")

sampchar <- rbindlist(
  lapply(setNames(tab1f, tab1labs), fread), idcol = "db"
)[!(db == "optum" & Variable == 0)]

## apply database acronyms
sampchar[, db := db_labs[grep(db, names(db_labs))], .(db)]

## set Optum Group labels
sampchar[db == "CDM",
         Group := fcase(
           Group == "birth_month", "Birth month",
           Group == "yrdob", "Birth year",
           Group == "gdr_cd", "Sex",
           Group == "divname", "Census division",
           Group == "comorbid_grp", "Comorbidity group",
           Group == "term_comb", "Gestational age",
           Group == "plan_type_comb", "Plan type",
           Group == "chd_hi", "HS-CHD",
           Group == "cld", "Chronic lung disease",
           Group == "cc", "Any chronic condition",
           Group == "lrti_preseason",
           "Pre-season LRTI (sensitive/specific definition)"
         )]

## set Optum Variable labels
sampchar[db == "CDM",
         Variable := str_replace_all(
           Variable,
           pattern = c(
           ## var: Sex
           "^F$" = "Female",
           "^M$" = "Male",
           "^U$" = "Unknown",
           ## var: Census division
           "E.N.CENTRAL" = "East North Central",
           "ES CENTRAL" = "East South Central",
           "MID ATL" = "Mid Atlantic",
           "MOUNTAIN" = "Mountain",
           "NEW ENG" = "New England",
           "PACIFIC" = "Pacific",
           "S ATL" = "South Atlantic",
           "USA" = "Other/Unknown",
           "W.N.CENTRAL" = "West North Central",
           "WS CENTRAL" = "West South Central",
           ## var: Comorbidity group
           "^A$" = "A: 37+ term infants, otherwise healthy",
           "^B$" = "B: Palivizumab-eligible",
           "^C$" = "C: Other comorbidities",
           ## var: Plan type
           "POS" = "POS/POS with capitation",
           "IND" = "Comprehensive/indemnity",
           "OTH" = "Missing/Unknown"
         ))]

## clean up gestational age labels
sampchar[Group %like% "Gestation", Variable := str_replace_all(
             Variable,
             pattern = c(
               "Preterm, GA Unknown" = "Preterm, unknown GA",
               "Premature \\(unknown GA\\)" = "Preterm, unknown GA",
               "Preterm, (?=([0-9]|\\<))" = "",
               "Term, GA Unknown" = "Full term, >36 weeks",
               "Full term \\(> 36 weeks\\)" = "Full term, >36 weeks",
               "Unknown \\(assume 37\\+ weeks\\)" = "Unknown GA",
               "29-31" = "29–31",
               "32-36" = "32–36"
             ))]

sampchar[Group %like% "Gestation"][, .N, Variable]

## for single-level variables, use name of variable group (Optum only)
sampchar[db == "CDM" & Variable == 1, Variable := Group][]

## extract group order to enforce later
grporder <- unique(sampchar$Group)

## create a data frame to be checked optionally in the manuscript file
sampchar_N <- sampchar[, .(numrows = .N,
                           N_se1 =sum(N_se1),
                           N_sp = sum(N_sp)), .(db, Group)
                       ][numrows > 2 & !is.na(N_se1) & !is.na(N_sp)]
sampN_check <- sampchar_N[, .(
  check_se1 = all(N_se1 - N_se1[1] == 0),
  check_sp = all(N_sp - N_sp[1] == 0)
), .(db)] |> melt(id.var = "db")

pctcols <- c("Pct_se1", "Pct_sp")
sampchar[, (pctcols) := lapply(.SD, \(x) format(round(x, 1), nsmall = 1)),
         .SDcols = pctcols]

# cast and remove the comorbidity group row "Unknown"
# from Merative data (no observations)
sampw <- dcast(
  sampchar,
  Group + Variable ~ db,
  value.var = c("N_sp", "Pct_sp", "N_se1", "Pct_se1")
)[!(Group == "Comorbidity group" & Variable == "Unknown")]

sampw[, Group := factor(Group, levels = grporder)]
setkeyv(sampw, c("Group", "Variable"))

snamefmt_index <- grep("_", names(sampw))
snamesplits <- str_split(names(sampw)[snamefmt_index], "_")
snamerejoin <- lapply(snamesplits, \(x) str_c(x[3], x[2], x[1], sep = "_")) |>
  unlist()

names(sampw)[snamefmt_index] <- snamerejoin

setcolorder(sampw, c("Group", "Variable",
                     names(sampw)[grep("CCAE", names(sampw))],
                     names(sampw)[grep("MDCD", names(sampw))]))

## prettify some more labels
sampw[Group %like% "Pre-season",
      c("Group", "Variable") := "Pre-season MA RSV LRTI"]
sampw[Variable %like% "^A:", Variable := "A: Healthy term"]

## set level orders for relevant variables to control table display
order_levels <- function(grppat, patorder, data = sampw) {
  sapply(patorder, function(.x) {
    values <- data[Group %like% grppat, unique(Variable)]
    ordvec <- values[which(values %like% .x)]
    ordvec
  }) |> unname()
}

order_list <- list()
order_list$`Plan type` <- order_levels(
  "Plan",
  c("EPO", "CDHP", "HMO", "POS", "Comp", "Miss")
)

order_list$`Birth month` <- as.character(
  lubridate::month(1:12, label = TRUE, abbr = FALSE)
)

order_list$`Gestational age` <- order_levels(
  "Gestational",
  c("< 29", "^29", "^32", "Preterm", "Full term", "Unknown")
)

sampw_ordered <- lapply(
  as.character(unique(sampw$Group)),
  \(.x, data = sampw, orlist = order_list) {
    if (.x %in% names(orlist)) {
      levelvec <- orlist[[.x]]
      tmp <- data[as.character(Group) == .x]
      tmp[, Variable := factor(Variable, levels = levelvec, ordered = TRUE)]
      tmp <- tmp[order(Variable)]
      tmp[, Variable := as.character(Variable)]
    } else {
      tmp <- data[as.character(Group) == .x]
      tmp
    }
  }) |> rbindlist()


################################################################################
## DATA UNDERLYING ==TABLE TWO== ##
################################################################################

nepis <- fivenum_dt[, .(db, rsvdef, comgrp,
                        num_episodes,
                        num_outpat, num_er, num_inpat,
                        num_visits = num_outpat + num_er + num_inpat)]

nepisl <- melt(
  nepis,
  id.vars = c("db", "rsvdef", "comgrp", "num_episodes", "num_visits"),
  variable.name = "setting"
)[, setting := str_extract(setting, "(?<=_).*")][]

vdat <- copy(visitdist)[setting != "all_hcu"]
vdat[, Pct := N / sum(N) * 100, .(rsvdef, db, comgrp, setting)]
# vdat[, sum(P), .(rsvdef, db, comgrp, setting)][, summary(V1)]
vdatw_prop <- dcast(
  vdat,
  rsvdef + comgrp + setting ~ db + coarsenum,
  value.var = "Pct"
)

nepisw_numvis <- dcast(
  nepisl,
  rsvdef + comgrp + setting ~ db,
  value.var = "value"
)

setnames(
  nepisw_numvis,
  c("CDM", "CCAE", "MDCD"),
  c("CDM_nvis", "CCAE_nvis", "MDCD_nvis")
)

nepisw_epis <- dcast(
  nepisl,
  rsvdef + comgrp + setting ~ db,
  value.var = "num_episodes"
)

setnames(
  nepisw_epis,
  c("CDM", "CCAE", "MDCD"),
  c("CDM_nepi", "CCAE_nepi", "MDCD_nepi")
)

vdatout <- merge(
  merge(vdatw_prop, nepisw_numvis, by = c("rsvdef", "comgrp", "setting")),
  nepisw_epis,
  by = c("rsvdef", "comgrp", "setting")
)

vdatout[, comgrp_pretty := fcase(
            comgrp == "A", "A. Healthy term",
            comgrp == "B", "B. Palivizumab eligible",
            comgrp == "C", "C. Other comorbidities"
          )]

vdatout[, ":=" (
  setting = factor(
    setting,
    levels = names(setting_lblr)
  ),
  rsvdef = factor(
    rsvdef,
    levels = names(rsvdef_lblr)
  ),
  comgrp = factor(
    comgrp,
    levels = LETTERS[1:3]
  )
)]


################################################################################
## DATA UNDERLYING ==FIGURE ONE== ##
################################################################################

f1vd <- visitdist[setting != "all_hcu"]

f1vd[, ":=" (
  setting   = factor(setting, levels = names(setting_lblr)),
  comgrp    = factor(comgrp, levels = names(comgrp_lblr)),
  coarsenum = factor(coarsenum, levels = names(coarsenum_lblr)),
  db        = factor(db, levels = db_labs)
)]

f1vd[, P := N / sum(N), keyby = .(db, rsvdef, setting)]


################################################################################
## DATA UNDERLYING ==FIGURE TWO== ##
################################################################################

f2vd <- visitdist[setting == "all_hcu"]
f2vdw <- dcast(f2vd, rsvdef + comgrp + db ~ coarsenum, value.var = "N")

get_ci_limit <- function(lim = c("ll", "ul"), clevel = 0.95, ...) {
  pci <- PropCIs::add4ci(..., conf.level = clevel)
  switch(
    lim,
    ll = pci$conf.int[1],
    ul = pci$conf.int[2]
  )
}

f2vdw[, ":="(
  row_id = seq_len(.N),
  N = `1` + `2+`
)]

f2vdw[, ":=" (
  P_2m = `2+` / N,
  ll95 = get_ci_limit("ll", x = `2+`, n = N),
  ul95 = get_ci_limit("ul", x = `2+`, n = N)
), by = row_id]

f2vdw[, ":=" (
  db = factor(db, levels = db_labs),
  rsvdef = factor(rsvdef, levels = names(rsvdef_lblr))
)]
