# Supplementary material for: Healthcare utilization during acute medically attended episodes of respiratory syncytial virus-related lower respiratory tract infection among infants in the United States
Source: PLoS One. 2025 Feb 10;20(2):e0313573. doi: 10.1371/journal.pone.0313573 (PMC11809781; doi:10.1371/journal.pone.0313573)
Supplement: S2 File — (ZIP) [file pone.0313573.s002.zip › S5_code/1_paper/data/hcu_visitdist_merative_medicaid.csv]

analysis	comgrp	setting	coarsenum	N
sp	A	outpat	0	15703
sp	A	outpat	1	27376
sp	A	outpat	2+	9269
sp	A	er	0	28770
sp	A	er	1	20502
sp	A	er	2+	3076
sp	A	inpat	0	43302
sp	A	inpat	1	8415
sp	A	inpat	2+	631
sp	A	all_hcu	1	30192
sp	A	all_hcu	2+	22156
sp	B	outpat	0	1094
sp	B	outpat	1	1171
sp	B	outpat	2+	384
sp	B	er	0	1488
sp	B	er	1	1024
sp	B	er	2+	137
sp	B	inpat	0	1670
sp	B	inpat	1	904
sp	B	inpat	2+	75
sp	B	all_hcu	1	1464
sp	B	all_hcu	2+	1185
sp	C	outpat	0	4581
sp	C	outpat	1	5867
sp	C	outpat	2+	1912
sp	C	er	0	6463
sp	C	er	1	5099
sp	C	er	2+	798
sp	C	inpat	0	8736
sp	C	inpat	1	3354
sp	C	inpat	2+	270
sp	C	all_hcu	1	6643
sp	C	all_hcu	2+	5717
se1	A	outpat	0	38171
se1	A	outpat	1	71487
se1	A	outpat	2+	22412
se1	A	er	0	76654
se1	A	er	1	49613
se1	A	er	2+	5803
se1	A	inpat	0	119172
se1	A	inpat	1	12010
se1	A	inpat	2+	888
se1	A	all_hcu	1	86861
se1	A	all_hcu	2+	45209
se1	B	outpat	0	3348
se1	B	outpat	1	3297
se1	B	outpat	2+	1047
se1	B	er	0	4276
se1	B	er	1	3100
se1	B	er	2+	316
se1	B	inpat	0	5323
se1	B	inpat	1	2239
se1	B	inpat	2+	130
se1	B	all_hcu	1	4741
se1	B	all_hcu	2+	2951
se1	C	outpat	0	10777
se1	C	outpat	1	15245
se1	C	outpat	2+	4960
se1	C	er	0	16924
se1	C	er	1	12514
se1	C	er	2+	1544
se1	C	inpat	0	25346
se1	C	inpat	1	5248
se1	C	inpat	2+	388
se1	C	all_hcu	1	19287
se1	C	all_hcu	2+	11695
