# Supplementary material for: Healthcare utilization during acute medically attended episodes of respiratory syncytial virus-related lower respiratory tract infection among infants in the United States
Source: PLoS One. 2025 Feb 10;20(2):e0313573. doi: 10.1371/journal.pone.0313573 (PMC11809781; doi:10.1371/journal.pone.0313573)
Supplement: S2 File — (ZIP) [file pone.0313573.s002.zip › S5_code/1_paper/data/hcu_fivenum_merative_medicaid.csv]

analysis	comgrp	num_episodes	num_outpat	num_er	num_inpat	prob_outpat	prob_er	prob_inpat	sd_outpat	sd_er	sd_inpat	sd_all_hcu	min_outpat	min_er	min_inpat	min_all_hcu	q25_outpat	q25_er	q25_inpat	q25_all_hcu	median_outpat	median_er	median_inp	median_all_hcu	q75_outpat	q75_er	q75_inpat	q75_all_hcu	max_outpat	max_er	max_inpat	max_all_hcu
sp	A	52348	48199	27011	9684	0.700026744	0.450408803	0.172805074	0.785323939	0.629318778	0.418827593	0.87451086	0	0	0	1	0	0	0	1	1	0	0	1	1	1	0	2	6	6	3	9
sp	B	2649	2015	1311	1057	0.587013968	0.438278596	0.369573424	0.772023382	0.613967953	0.548699867	0.886911111	0	0	0	1	0	0	0	1	1	0	0	1	1	1	1	2	5	5	3	7
sp	C	12360	10201	6784	3905	0.629368932	0.47710356	0.293203884	0.797473238	0.639129454	0.513217176	0.914908561	0	0	0	1	0	0	0	1	1	0	0	1	1	1	1	2	8	5	3	8
se1	A	132070	120933	61831	13797	0.710979026	0.419595669	0.097660332	0.753389773	0.597070385	0.327620648	0.801783487	0	0	0	1	0	0	0	1	1	0	0	1	1	1	0	2	6	6	3	8
se1	B	7692	5613	3758	2501	0.56474259	0.444097764	0.307982319	0.768909431	0.589201271	0.504281157	0.815792723	0	0	0	1	0	0	0	1	1	0	0	1	1	1	1	2	5	5	3	6
se1	C	30982	26269	15754	6039	0.652152863	0.453747337	0.181912078	0.777289232	0.608549406	0.428853488	0.850270163	0	0	0	1	0	0	0	1	1	0	0	1	1	1	0	2	6	5	3	8
