# Supplementary material for: Healthcare utilization during acute medically attended episodes of respiratory syncytial virus-related lower respiratory tract infection among infants in the United States
Source: PLoS One. 2025 Feb 10;20(2):e0313573. doi: 10.1371/journal.pone.0313573 (PMC11809781; doi:10.1371/journal.pone.0313573)
Supplement: S2 File — (ZIP) [file pone.0313573.s002.zip › S5_code/1_paper/data/sampchar_merative_commercial.csv]

Group	Variable	N_se1	Pct_se1	N_sp	Pct_sp
Birth month	January	2576	3.73	1019	4.01
Birth month	February	1218	1.76	459	1.81
Birth month	March	720	1.04	199	0.78
Birth month	April	2239	3.24	782	3.08
Birth month	May	7356	10.65	2457	9.67
Birth month	June	7740	11.21	2641	10.39
Birth month	July	10890	15.77	3634	14.3
Birth month	August	10527	15.24	3750	14.76
Birth month	September	9120	13.2	3489	13.73
Birth month	October	7733	11.2	3100	12.2
Birth month	November	5593	8.1	2433	9.58
Birth month	December	3356	4.86	1446	5.69
Birth year	2016	12990	18.81	4510	17.75
Birth year	2017	19739	28.58	6683	26.3
Birth year	2018	19400	28.09	7002	27.56
Birth year	2019	16755	24.26	7125	28.04
Birth year	2020	184	0.27	89	0.35
Sex	Female	29270	42.38	11321	44.56
Sex	Male	39798	57.62	14088	55.44
Sex	Unknown	0	0	0	0
Census division	New England	2616	3.79	812	3.2
Census division	Mid Atlantic	10642	15.41	3206	12.62
Census division	East North Central	12100	17.52	3994	15.72
Census division	West North Central	5872	8.5	2191	8.62
Census division	South Atlantic	14778	21.4	5968	23.49
Census division	East South Central	4577	6.63	2144	8.44
Census division	West South Central	10450	15.13	4501	17.71
Census division	Mountain	4390	6.36	1492	5.87
Census division	Pacific	3232	4.68	930	3.66
Census division	Other/Unknown	411	0.6	171	0.67
Comorbidity group	A: 37+ term infants, otherwise healthy	52947	76.66	19496	76.73
Comorbidity group	B: Palivizumab-eligible	2906	4.21	978	3.85
Comorbidity group	C: Other comorbidities	13215	19.13	4935	19.42
Comorbidity group	Unknown	0	0	0	0
Gestational age	< 29 weeks	614	0.89	171	0.67
Gestational age	29–31 weeks	742	1.07	307	1.21
Gestational age	32–36 weeks	6872	9.95	2278	10.93
Gestational age	Full term (> 36 weeks)	40832	59.12	15091	59.39
Gestational age	Premature (unknown GA)	1560	2.26	580	2.28
Gestational age	Unknown GA	18448	26.71	6482	25.51
Plan type	Comprehensive/indemnity	1051	1.52	411	1.62
Plan type	EPO/PPO	36644	53.05	13742	54.08
Plan type	POS/POS with capitation	7347	10.64	2691	10.59
Plan type	HMO	7335	10.62	2500	9.84
Plan type	CDHP/HDHP	15256	22.09	5533	21.78
Plan type	Missing/Unknown	1435	2.08	532	2.09
Pre-season LRTI (sensitive/specific definition)	Pre-season LRTI (sensitive/specific definition)	51466	74.51	18695	73.58
HS-CHD	HS-CHD	2293	3.32	794	3.12
Chronic lung disease	Chronic lung disease	652	0.94	168	0.66
Any chronic condition	Any chronic condition	9211	13.34	3039	11.96
