# Supplementary material for: Healthcare utilization during acute medically attended episodes of respiratory syncytial virus-related lower respiratory tract infection among infants in the United States
Source: PLoS One. 2025 Feb 10;20(2):e0313573. doi: 10.1371/journal.pone.0313573 (PMC11809781; doi:10.1371/journal.pone.0313573)
Supplement: S2 File — (ZIP) [file pone.0313573.s002.zip › S5_code/1_paper/data/hcu_fivenum_merative_commercial.csv]

analysis	comgrp	num_episodes	num_outpat	num_er	num_inpat	prob_outpat	prob_er	prob_inpat	sd_outpat	sd_er	sd_inpat	sd_all_hcu	min_outpat	min_er	min_inpat	min_all_hcu	q25_outpat	q25_er	q25_inpat	q25_all_hcu	median_outpat	median_er	median_inp	median_all_hcu	q75_outpat	q75_er	q75_inpat	q75_all_hcu	max_outpat	max_er	max_inpat	max_all_hcu
sp	A	19496	21865	6829	4109	0.817962659	0.316731637	0.195065655	0.783490124	0.547088097	0.445834058	0.927876218	0	0	0	1	1	0	0	1	1	0	0	1	1	1	0	2	7	5	3	8
sp	B	978	992	379	345	0.741308794	0.349693252	0.329243354	0.797770429	0.567029838	0.525011621	0.978324082	0	0	0	1	0	0	0	1	1	0	0	1	1	1	1	2	5	3	2	7
sp	C	4935	5295	1962	1525	0.763120567	0.358054711	0.281864235	0.833497449	0.568025692	0.519140869	0.96746139	0	0	0	1	1	0	0	1	1	0	0	2	1	1	1	2	5	3	3	7
se1	A	53099	63580	12400	5354	0.902389876	0.212226219	0.093730579	0.694925961	0.473889346	0.324468679	0.870036493	0	0	0	1	1	0	0	1	1	0	0	1	1	0	0	2	7	5	3	9
se1	B	2853	2998	865	800	0.760602874	0.279004557	0.264633719	0.816560399	0.514427532	0.483121399	0.935451823	0	0	0	1	1	0	0	1	1	0	0	1	1	1	1	2	5	3	2	8
se1	C	13116	15549	3593	2199	0.861085697	0.247255261	0.155611467	0.76482336	0.506212474	0.405294775	0.940191245	0	0	0	1	1	0	0	1	1	0	0	1	2	0	0	2	6	4	3	8
