# Supplementary material for: Healthcare utilization during acute medically attended episodes of respiratory syncytial virus-related lower respiratory tract infection among infants in the United States
Source: PLoS One. 2025 Feb 10;20(2):e0313573. doi: 10.1371/journal.pone.0313573 (PMC11809781; doi:10.1371/journal.pone.0313573)
Supplement: S2 File — (ZIP) [file pone.0313573.s002.zip › S5_code/1_paper/data/hcu_visitdist.csv]

analysis	comgrp	setting	coarsenum	N
sp	A	outpat	0	497
sp	A	outpat	1	5492
sp	A	outpat	2+	4552
sp	A	er	0	6998
sp	A	er	1	3179
sp	A	er	2+	364
sp	A	inpat	0	8369
sp	A	inpat	1	2158
sp	A	inpat	2+	14
sp	A	all_hcu	1	4153
sp	A	all_hcu	2+	6388
sp	B	outpat	0	75
sp	B	outpat	1	199
sp	B	outpat	2+	149
sp	B	er	0	263
sp	B	er	1	140
sp	B	er	2+	20
sp	B	inpat	0	245
sp	B	inpat	1	174
sp	B	inpat	2+	4
sp	B	all_hcu	1	156
sp	B	all_hcu	2+	267
sp	C	outpat	0	167
sp	C	outpat	1	1075
sp	C	outpat	2+	1069
sp	C	er	0	1404
sp	C	er	1	802
sp	C	er	2+	105
sp	C	inpat	0	1596
sp	C	inpat	1	710
sp	C	inpat	2+	5
sp	C	all_hcu	1	729
sp	C	all_hcu	2+	1582
se1	A	outpat	0	895
se1	A	outpat	1	17842
se1	A	outpat	2+	8569
se1	A	er	0	21745
se1	A	er	1	5068
se1	A	er	2+	493
se1	A	inpat	0	24654
se1	A	inpat	1	2631
se1	A	inpat	2+	21
se1	A	all_hcu	1	15974
se1	A	all_hcu	2+	11332
se1	B	outpat	0	135
se1	B	outpat	1	636
se1	B	outpat	2+	322
se1	B	er	0	801
se1	B	er	1	264
se1	B	er	2+	28
se1	B	inpat	0	833
se1	B	inpat	1	255
se1	B	inpat	2+	5
se1	B	all_hcu	1	574
se1	B	all_hcu	2+	519
se1	C	outpat	0	292
se1	C	outpat	1	3542
se1	C	outpat	2+	1963
se1	C	er	0	4373
se1	C	er	1	1270
se1	C	er	2+	154
se1	C	inpat	0	4917
se1	C	inpat	1	873
se1	C	inpat	2+	7
se1	C	all_hcu	1	3088
se1	C	all_hcu	2+	2709
