# Supplementary material for: Healthcare utilization during acute medically attended episodes of respiratory syncytial virus-related lower respiratory tract infection among infants in the United States
Source: PLoS One. 2025 Feb 10;20(2):e0313573. doi: 10.1371/journal.pone.0313573 (PMC11809781; doi:10.1371/journal.pone.0313573)
Supplement: S2 File — (ZIP) [file pone.0313573.s002.zip › S5_code/1_paper/data/hcu_stats.csv]

db	analysis	comgrp	N_unique	num_op	num_er	num_ip	any_op	any_er	any_ip
msc	sp	A	21112	1.12	0.34	0.25	0.82	0.31	0.19
msc	sp	B	1081	1.02	0.38	0.41	0.75	0.34	0.32
msc	sp	C	5368	1.08	0.39	0.36	0.77	0.35	0.27
msc	se	A	59084	1.2	0.22	0.11	0.91	0.2	0.09
msc	se	B	3190	1.06	0.29	0.3	0.77	0.27	0.24
msc	se	C	14495	1.19	0.27	0.18	0.87	0.24	0.14
msm	sp	A	56828	0.92	0.51	0.21	0.71	0.44	0.16
msm	sp	B	2921	0.76	0.49	0.49	0.59	0.43	0.36
msm	sp	C	13402	0.83	0.54	0.37	0.64	0.47	0.28
msm	se	A	146325	0.91	0.46	0.11	0.71	0.42	0.09
msm	se	B	8563	0.74	0.49	0.36	0.57	0.44	0.29
msm	se	C	34185	0.85	0.5	0.22	0.66	0.45	0.17
opt	sp	A	10546	1.56	0.37	0.21	0.95	0.34	0.21
opt	sp	B	423	1.33	0.43	0.43	0.82	0.38	0.42
opt	sp	C	2311	1.58	0.44	0.31	0.93	0.39	0.31
opt	se	A	27312	1.39	0.22	0.1	0.97	0.2	0.1
opt	se	B	1093	1.27	0.3	0.24	0.88	0.27	0.24
opt	se	C	5798	1.41	0.27	0.15	0.95	0.25	0.15
