# Supplementary material for: Healthcare utilization during acute medically attended episodes of respiratory syncytial virus-related lower respiratory tract infection among infants in the United States
Source: PLoS One. 2025 Feb 10;20(2):e0313573. doi: 10.1371/journal.pone.0313573 (PMC11809781; doi:10.1371/journal.pone.0313573)
Supplement: S2 File — (ZIP) [file pone.0313573.s002.zip › S5_code/1_paper/data/hcu_fivenum.csv]

analysis	comgrp	num_episodes	num_outpat	num_er	num_inpat	prob_outpat	prob_er	prob_inpat	sd_outpat	sd_er	sd_inpat	sd_all_hcu	min_outpat	min_er	min_inpat	min_all_hcu	q25_outpat	q25_er	q25_inpat	q25_all_hcu	median_outpat	median_er	median_inp	median_all_hcu	q75_outpat	q75_er	q75_inpat	q75_all_hcu	max_outpat	max_er	max_inpat	max_all_hcu
sp	A	10541	16453	3937	2187	0.952850773171426	0.336116118015369	0.206052556683427	0.9057171274303	0.56179387193303	0.409244563097688	1.25000828874175	0	0	0	1	1	0	0	1	1	0	0	2	2	1	0	3	8	5	3	11
sp	B	423	561	182	182	0.822695035460993	0.378250591016549	0.42080378250591	0.989253540457987	0.599550920792176	0.514465330965	1.30460891243983	0	0	0	1	1	0	0	1	1	0	0	2	2	1	1	3	6	3	2	9
sp	C	2311	3662	1023	720	0.927736910428386	0.392470791864994	0.309389874513198	0.965018358103507	0.598031829801004	0.467877922412942	1.30859766839656	0	0	0	1	1	0	0	1	1	0	0	2	2	1	1	3	8	4	2	10
se1	A	27306	37989	6094	2674	0.967223320881858	0.203654874386582	0.0971215117556581	0.775174720425846	0.464761754165904	0.300042277388774	1.07362012148989	0	0	0	1	1	0	0	1	1	0	0	1	2	0	0	2	8	5	3	11
se1	C	5797	8192	1590	887	0.949629118509574	0.245644298775229	0.15180265654649	0.820871455701789	0.510736203594991	0.363367420191337	1.16314182876648	0	0	0	1	1	0	0	1	1	0	0	1	2	0	0	2	8	4	2	10
se1	B	1093	1392	323	265	0.876486733760293	0.26715462031107	0.237877401646844	0.845807293366861	0.520238773843628	0.439311637624852	1.1278909734475	0	0	0	1	1	0	0	1	1	0	0	1	2	1	0	2	6	3	2	9
