# Supplementary material for: Healthcare utilization during acute medically attended episodes of respiratory syncytial virus-related lower respiratory tract infection among infants in the United States
Source: PLoS One. 2025 Feb 10;20(2):e0313573. doi: 10.1371/journal.pone.0313573 (PMC11809781; doi:10.1371/journal.pone.0313573)
Supplement: S2 File — (ZIP) [file pone.0313573.s002.zip › S5_code/1_paper/data/hcu_visitdist_merative_commercial.csv]

analysis	comgrp	setting	coarsenum	N
sp	A	outpat	0	3549
sp	A	outpat	1	11193
sp	A	outpat	2+	4754
sp	A	er	0	13321
sp	A	er	1	5561
sp	A	er	2+	614
sp	A	inpat	0	15693
sp	A	inpat	1	3507
sp	A	inpat	2+	296
sp	A	all_hcu	1	10712
sp	A	all_hcu	2+	8784
sp	B	outpat	0	253
sp	B	outpat	1	504
sp	B	outpat	2+	221
sp	B	er	0	636
sp	B	er	1	309
sp	B	er	2+	33
sp	B	inpat	0	656
sp	B	inpat	1	299
sp	B	inpat	2+	23
sp	B	all_hcu	1	504
sp	B	all_hcu	2+	474
sp	C	outpat	0	1169
sp	C	outpat	1	2556
sp	C	outpat	2+	1210
sp	C	er	0	3168
sp	C	er	1	1582
sp	C	er	2+	185
sp	C	inpat	0	3544
sp	C	inpat	1	1261
sp	C	inpat	2+	130
sp	C	all_hcu	1	2458
sp	C	all_hcu	2+	2477
se1	A	outpat	0	5183
se1	A	outpat	1	35155
se1	A	outpat	2+	12761
se1	A	er	0	41830
se1	A	er	1	10212
se1	A	er	2+	1057
se1	A	inpat	0	48122
se1	A	inpat	1	4611
se1	A	inpat	2+	366
se1	A	all_hcu	1	34340
se1	A	all_hcu	2+	18759
se1	B	outpat	0	683
se1	B	outpat	1	1512
se1	B	outpat	2+	658
se1	B	er	0	2057
se1	B	er	1	734
se1	B	er	2+	62
se1	B	inpat	0	2098
se1	B	inpat	1	710
se1	B	inpat	2+	45
se1	B	all_hcu	1	1677
se1	B	all_hcu	2+	1176
se1	C	outpat	0	1822
se1	C	outpat	1	7895
se1	C	outpat	2+	3399
se1	C	er	0	9873
se1	C	er	1	2917
se1	C	er	2+	326
se1	C	inpat	0	11075
se1	C	inpat	1	1887
se1	C	inpat	2+	154
se1	C	all_hcu	1	7861
se1	C	all_hcu	2+	5255
