# Supplementary material for: Healthcare utilization during acute medically attended episodes of respiratory syncytial virus-related lower respiratory tract infection among infants in the United States
Source: PLoS One. 2025 Feb 10;20(2):e0313573. doi: 10.1371/journal.pone.0313573 (PMC11809781; doi:10.1371/journal.pone.0313573)
Supplement: S2 File — (ZIP) [file pone.0313573.s002.zip › S5_code/1_paper/data/merative_process_table1.r]

################################################################################
## SETUP ##
################################################################################
library(rvest)
library(data.table)
library(stringr)
library(glue)

## DT helper to use in pipes
.d <- `[`

################################################################################
## CONVERT DOCX FILES TO HTML ##
################################################################################

system("sh ~/rsv3/manuscript/data/merative_docx2html.sh")

################################################################################
## PROCESS HTML FILES ##
################################################################################

htmlfiles <- list.files("data", "html$")
tablabs <- str_extract(htmlfiles, "[a-z]+(?=\\.html)")

## This function imports an HTML file produced by the merative_docx2html.sh
## script and processes the data table contained therein.
process_html_table <- function(htmlfile) {
  ## browser()

  ## read HTML file and drop unused rows and columns
  html <- read_html(here::here("data", htmlfile))
  hdat <- html |>
    html_node("table") |>
    html_table(header = FALSE) |>
    as.data.table() |>
    .d(-c(1:5), -c(6:11)) # drop non-data rows and columns

  ## name columns
  names(hdat) <- c("Variable", "N_se1", "Pct_se1", "N_sp", "Pct_sp")

  ## browser()
  ## Create a variable that will identify the variable group for each row.
  ## Fill in the value for the first row of each variable group.
  hdat[, Group := fcase(
            (Variable == "Birth month" |
              Variable %like% "Hemodyn|Chronic|Any" |
              shift(Variable, 1, type = "lag") == ""),
           Variable
         )]
  hdat <- hdat[Variable != ""]

  ## Create a match table that assigns a numeric ID to each variable group and
  ## merge the numeric ID back into the main table.
  ## This step is necessary because setnafill() can only perform last
  ## observation carried forward on numeric vectors
  hdat_grping <- hdat[, .(Group)][!is.na(Group)][, grpid := seq_len(.N)][]
  hdat_lab <- merge(
    hdat,
    hdat_grping,
    by = "Group",
    all.x = TRUE, sort = FALSE
  )
  setnafill(hdat_lab, "locf", cols = "grpid")
  hdat_lab <- merge(
    hdat_lab,
    hdat_grping,
    by = "grpid",
    all.x = TRUE,
    sort = FALSE
  )

  ## subset and clean up columns
  hdat_out <- hdat_lab[is.na(Group.x) |
                       Group.x %like% "Pre-season|Hemodyn|Chronic|Any\\schronic"]
  hdat_out[, c("Group.x", "grpid") := NULL]
  setnames(hdat_out, "Group.y", "Group")
  setcolorder(hdat_out, c("Group"))

  ## clean up labels
  hdat_out[, ":=" (
    Group = str_replace_all(
      Group,
      c("(?<=division)c$" = "",
        "Hemodynamically significant CHD" = "HS-CHD",
        "conditiond" = "condition")
    ),
    Variable = str_replace_all(
      Variable,
      c("â\u0080\u0093" = "\u2013",
        "Hemodynamically significant CHD" = "HS-CHD",
        "conditiond" = "condition")
    )
  )]

  ## convert the N_ and PCT_ columns to numeric type
  pctcols <- names(hdat)[grep("^(N|Pct)", names(hdat))]
  hdat_out[, (pctcols) := lapply(.SD, \(x) as.numeric(str_remove(x, "%|,"))),
           .SDcols = pctcols]
  hdat_out
}

## Run the function above and suppress warnings related to NAs being
## introduced by coercion. This warning is produced when we try to
## convert "N/A" character strings for Census division in the Medicaid
## data to a numeric type. Filling those values with NA is appropriate.
mtabs <- lapply(setNames(htmlfiles, tablabs), process_html_table) |>
  suppressWarnings()

## write each extract table to a CSV table for use in the manuscript scripts
for (i in seq_along(mtabs)) {
  fwrite(
    mtabs[[i]],
    file = here::here("data",
             glue("sampchar_merative_{db}.csv", db = names(mtabs)[i]))
  )
}
