# Supplementary material for: Healthcare utilization during acute medically attended episodes of respiratory syncytial virus-related lower respiratory tract infection among infants in the United States
Source: PLoS One. 2025 Feb 10;20(2):e0313573. doi: 10.1371/journal.pone.0313573 (PMC11809781; doi:10.1371/journal.pone.0313573)
Supplement: S2 File — (ZIP) [file pone.0313573.s002.zip › S5_code/1_paper/data/supptab8.r]

library(data.table, flextable)

st <- fread("data/data_supplemental_table_8.csv")

icddups <- st[, .N, icd10_code][N > 1, icd10_code]

st_unq <- unique(st[, .(icd10_comorbidity_label, icd10_code)])

# NOTE: One code (Q248) is double-listed in both higher- and lower- risk congential
#       heart disease because it could apply to either (general code). Effectively,
#       it would categorize someone as higher-risk CHD.
st_unq[, .N, icd10_code][N > 1]

cmlabs <- unique(st_unq$icd10_comorbidity_label)

catcodes <- lapply(
  setNames(cmlabs, cmlabs),
  \(x) st_unq[order(icd10_code)
              ][icd10_comorbidity_label == x, paste(icd10_code, collapse = "; ")]
)

# See note above regarding double-listed code. This block removes Q248 from
# lower-risk CHD.
catcodes_dt <- data.table(names(catcodes), catcodes)
names(catcodes_dt) <- c("comorbidity", "icd10_code")
catcodes_dt[, icd10_code := as.character(icd10_code)]
catcodes_dt[comorbidity == "lower-risk congenital heart disease",
            icd10_code := stringr::str_remove(icd10_code, "Q248; ")]

catcodes_dt
