# Supplementary material for: Healthcare utilization during acute medically attended episodes of respiratory syncytial virus-related lower respiratory tract infection among infants in the United States
Source: PLoS One. 2025 Feb 10;20(2):e0313573. doi: 10.1371/journal.pone.0313573 (PMC11809781; doi:10.1371/journal.pone.0313573)
Supplement: S2 File — (ZIP) [file pone.0313573.s002.zip › S5_code/1_paper/data/sampchar_optum.csv]

Group	Variable	N_se1	Pct_se1	N_sp	Pct_sp
birth_month	January	1073	3.42	537	4.33
birth_month	February	448	1.43	188	1.52
birth_month	March	159	0.51	65	0.52
birth_month	April	698	2.23	249	2.01
birth_month	May	3017	9.62	1078	8.69
birth_month	June	3419	10.9	1202	9.69
birth_month	July	4816	15.36	1694	13.66
birth_month	August	4825	15.38	1764	14.22
birth_month	September	4285	13.66	1653	13.33
birth_month	October	3989	12.72	1698	13.69
birth_month	November	2832	9.03	1355	10.93
birth_month	December	1802	5.75	919	7.41
cc	0	27834	88.75	11010	88.78
cc	1	3529	11.25	1392	11.22
chd_hi	0	30475	97.17	12059	97.23
chd_hi	1	888	2.83	343	2.77
cld	0	31182	99.42	12334	99.45
cld	1	181	0.58	68	0.55
comorbid_grp	A	25040	79.84	9850	79.42
comorbid_grp	B	1053	3.36	414	3.34
comorbid_grp	C	5270	16.8	2138	17.24
divname	E.N.CENTRAL	4635	14.78	1593	12.84
divname	ES CENTRAL	1159	3.7	546	4.4
divname	MID ATL	2379	7.59	799	6.44
divname	MOUNTAIN	3277	10.45	1091	8.8
divname	NEW ENG	877	2.8	299	2.41
divname	PACIFIC	1983	6.32	631	5.09
divname	S ATL	6065	19.34	2457	19.81
divname	USA	134	0.43	39	0.31
divname	W.N.CENTRAL	4529	14.44	1932	15.58
divname	WS CENTRAL	6325	20.17	3015	24.31
gdr_cd	F	13292	42.38	5484	44.22
gdr_cd	M	18065	57.6	6916	55.77
gdr_cd	U	6	0.02	2	0.02
lrti_preseason	0	30845	98.35	12361	99.67
lrti_preseason	1	518	1.65	41	0.33
plan_type_comb	CDHP/HDHP	9442	30.11	3619	29.18
plan_type_comb	EPO/PPO	3241	10.33	1318	10.63
plan_type_comb	HMO	2517	8.03	1053	8.49
plan_type_comb	IND	1	0	1	0.01
plan_type_comb	OTH	293	0.93	123	0.99
plan_type_comb	POS	15869	50.6	6288	50.7
term_comb	Preterm, 29-31 weeks	68	0.22	37	0.3
term_comb	Preterm, 32-36 weeks	2295	7.32	945	7.62
term_comb	Preterm, < 29 weeks	19	0.06	7	0.06
term_comb	Preterm, GA Unknown	1346	4.29	562	4.53
term_comb	Term, GA Unknown	20112	64.13	7909	63.77
term_comb	Unknown (assume 37+ weeks)	7523	23.99	2942	23.72
yrdob	2016	5742	18.31	2182	17.59
yrdob	2017	8865	28.27	3315	26.73
yrdob	2018	8833	28.16	3401	27.42
yrdob	2019	7802	24.88	3433	27.68
yrdob	2020	121	0.39	71	0.57
