# Supplementary material for: Healthcare utilization during acute medically attended episodes of respiratory syncytial virus-related lower respiratory tract infection among infants in the United States
Source: PLoS One. 2025 Feb 10;20(2):e0313573. doi: 10.1371/journal.pone.0313573 (PMC11809781; doi:10.1371/journal.pone.0313573)
Supplement: S2 File — (ZIP) [file pone.0313573.s002.zip › S5_code/1_paper/data/merative_docx2html.sh]

#!/bin/bash

DATADIR=~/rsv3/manuscript/data
pandoc $DATADIR/characteristics-skeletons_dd120922_by_RSVdiag_commercial.docx \
    -o $DATADIR/characteristics-skeletons_dd120922_by_RSVdiag_commercial.html

pandoc $DATADIR/characteristics-skeletons_dd120922_by_RSVdiag_medicaid.docx \
    -o $DATADIR/characteristics-skeletons_dd120922_by_RSVdiag_medicaid.html
