# Supplementary material for: Healthcare utilization during acute medically attended episodes of respiratory syncytial virus-related lower respiratory tract infection among infants in the United States
Source: PLoS One. 2025 Feb 10;20(2):e0313573. doi: 10.1371/journal.pone.0313573 (PMC11809781; doi:10.1371/journal.pone.0313573)
Supplement: S2 File — (ZIP) [file pone.0313573.s002.zip › S5_code/1_paper/data/hcu_visitdist_optum.csv]

analysis	comgrp	setting	coarsenum	N
sp	A	outpat	0	473
sp	A	outpat	1	5058
sp	A	outpat	2+	4319
sp	A	er	0	6450
sp	A	er	1	3053
sp	A	er	2+	347
sp	A	inpat	0	7741
sp	A	inpat	1	2095
sp	A	inpat	2+	14
sp	A	all_hcu	1	3773
sp	A	all_hcu	2+	6077
sp	B	outpat	0	72
sp	B	outpat	1	193
sp	B	outpat	2+	149
sp	B	er	0	246
sp	B	er	1	144
sp	B	er	2+	24
sp	B	inpat	0	236
sp	B	inpat	1	175
sp	B	inpat	2+	3
sp	B	all_hcu	1	146
sp	B	all_hcu	2+	268
sp	C	outpat	0	156
sp	C	outpat	1	991
sp	C	outpat	2+	991
sp	C	er	0	1294
sp	C	er	1	750
sp	C	er	2+	94
sp	C	inpat	0	1463
sp	C	inpat	1	671
sp	C	inpat	2+	4
sp	C	all_hcu	1	665
sp	C	all_hcu	2+	1473
se1	A	outpat	0	837
se1	A	outpat	1	16156
se1	A	outpat	2+	8047
se1	A	er	0	19765
se1	A	er	1	4806
se1	A	er	2+	469
se1	A	inpat	0	22476
se1	A	inpat	1	2543
se1	A	inpat	2+	21
se1	A	all_hcu	1	14381
se1	A	all_hcu	2+	10659
se1	B	outpat	0	127
se1	B	outpat	1	605
se1	B	outpat	2+	321
se1	B	er	0	757
se1	B	er	1	264
se1	B	er	2+	32
se1	B	inpat	0	798
se1	B	inpat	1	250
se1	B	inpat	2+	5
se1	B	all_hcu	1	535
se1	B	all_hcu	2+	518
se1	C	outpat	0	274
se1	C	outpat	1	3180
se1	C	outpat	2+	1816
se1	C	er	0	3950
se1	C	er	1	1181
se1	C	er	2+	139
se1	C	inpat	0	4434
se1	C	inpat	1	830
se1	C	inpat	2+	6
se1	C	all_hcu	1	2767
se1	C	all_hcu	2+	2503
