# Supplementary material for: Healthcare utilization during acute medically attended episodes of respiratory syncytial virus-related lower respiratory tract infection among infants in the United States
Source: PLoS One. 2025 Feb 10;20(2):e0313573. doi: 10.1371/journal.pone.0313573 (PMC11809781; doi:10.1371/journal.pone.0313573)
Supplement: S2 File — (ZIP) [file pone.0313573.s002.zip › S5_code/1_paper/data/merative_2022-04-26.xlsx]

## Sheet: IDweek_0-7d_CCAE
	Estimating Lower Respiratory Tract Infection-Attributable Outcomes in Newborns Using Real-World Data
	RATES OF IP/ER/OP FOLLOWING INDEX LRTI DURING FIRST RSV SEASON, BY SYNAGIS ELIGIBILITY, COMMERCIAL
	COMMERCIAL
		LRTI Sensitive Index LRTI Place of Service								LRTI Specific Index LRTI Place of Service
		Overall		Hospital		ED		Outpatient		Overall		Hospital		ED		Outpatient
		N/Mean/ Median/IR	%/SD	N/Mean/ Median/IR	%/SD	N/Mean/ Median/IR	%/SD	N/Mean/ Median/IR	%/SD	N/Mean/ Median/IR	%/SD	N/Mean/ Median/IR	%/SD	N/Mean/ Median/IR	%/SD	N/Mean/ Median/IR	%/SD
	Time Period - First RSV Season1
	Overall
	Patients with an LRTI episode (N, %)	76769	1	5419	1	10316	1	61034	1	27561	1	4390	1	4958	1	18213	1
	Patients with IP admission (N, %)	7886	0.102724	5419	1	777	0.0753199	1690	0.0276895	5737	0.208156	4390	1	509	0.102662	838	0.0460111
	IP admissions during episode (mean, SD)	0.135185	0.459305	1.30947	0.708544	0.102947	0.42151	0.0363732	0.241624	0.277421	0.636426	1.32711	0.732396	0.143808	0.502659	0.0607808	0.312254
	Median	0		1		0		0		0		1		0		0
	Patients with ER visit (N, %)	16367	0.213198	2981	0.550101	10316	1	3070	0.0502998	8737	0.317006	2475	0.563781	4958	1	1304	0.0715972
	ER visits during episode (mean, SD)	0.234496	0.474504	0.568924	0.53366	1.12757	0.361786	0.0538552	0.241717	0.350568	0.54702	0.582688	0.532277	1.15349	0.388506	0.0760446	0.282135
	Median	0		1		1		0		0		1		1		0
	Patients with OP visit (N, %)	68553	0.892978	2638	0.486806	4881	0.473149	61034	1	22327	0.810094	1781	0.405695	2333	0.470553	18213	1
	OP visits during episode (mean, SD)	1.18824	0.704863	0.649197	0.767334	0.634548	0.791021	1.32969	0.607682	1.11055	0.786131	0.496128	0.669526	0.608713	0.755706	1.39527	0.656594
	Median	1		0		0		1		1		0		0		1
	All visits	1.55792								1.73854
	A: 37+ term infants, otherwise healthy
	Patients with an LRTI episode (N, %)	59084	1	3303	1	7799	1	47982	1	21112	1	2990	1	3829	1	14293	1
	Patients with IP admission (N, %)	5048	0.0854377	3303	1	542	0.0694961	1203	0.0250719	3937	0.186482	2990	1	361	0.0942805	586	0.0409991
	IP admissions during episode (mean, SD)	0.114075	0.428752	1.33727	0.726808	0.0950122	0.404925	0.0329707	0.231789	0.250758	0.618371	1.33712	0.7617	0.134239	0.493691	0.0547121	0.298707
	Median	0		1		0		0		0		1		0		0
	Patients with ER visit (N, %)	12019	0.203422	1972	0.597033	7799	1	2248	0.0468509	6491	0.307455	1687	0.564214	3829	1	975	0.0682152
	ER visits during episode (mean, SD)	0.223529	0.465393	0.617318	0.529073	1.12399	0.356506	0.0500604	0.232862	0.339475	0.540965	0.583278	0.532881	1.14704	0.382554	0.0721332	0.273955
	Median	0		1		1		0		0		1		1		0
	Patients with OP visit (N, %)	53540	0.906167	1867	0.565244	3691	0.473266	47982	1	17379	0.823181	1284	0.429431	1802	0.470619	14293	1
	OP visits during episode (mean, SD)	1.19518	0.684752	0.758099	0.782865	0.63303	0.789432	1.31664	0.595522	1.12372	0.775337	0.52709	0.680785	0.606425	0.750458	1.38711	0.651652
	Median	1		1		0		1		1		0		0		1
	All visits	1.53278								1.71395
	B: Synagis eligible
	Patients with an LRTI episode (N, %)	3190	1	631	1	472	1	2087	1	1081	1	279	1	173	1	629	1
	Patients with IP admission (N, %)	779	0.244201	631	1	49	0.103814	99	0.0474365	348	0.321924	279	1	24	0.138728	45	0.0715421
	IP admissions during episode (mean, SD)	0.304702	0.654921	1.23455	0.748848	0.15678	0.605001	0.0570196	0.275401	0.408881	0.717038	1.26523	0.674224	0.213873	0.719685	0.0826709	0.313449
	Median	0		1		0		0		0		1		0		0
	Patients with ER visit (N, %)	863	0.270533	243	0.385103	472	1	148	0.0709152	372	0.344126	142	0.508961	173	1	57	0.09062
	ER visits during episode (mean, SD)	0.294044	0.508993	0.393027	0.504786	1.11864	0.360926	0.0776234	0.293281	0.382979	0.567195	0.519713	0.521624	1.20231	0.456981	0.0969793	0.316943
	Median	0		0		1		0		0		1		1		0
	Patients with OP visit (N, %)	2454	0.769279	156	0.247227	211	0.447034	2087	1	806	0.745606	91	0.326165	86	0.49711	629	1
	OP visits during episode (mean, SD)	1.06113	0.81015	0.324881	0.627921	0.569915	0.731013	1.39483	0.658547	1.01665	0.796811	0.430108	0.695275	0.595376	0.672017	1.39269	0.640967
	Median	1		0		0		1		1		0		0		1
	All visits	1.65987								1.80851
	B1: All preterm <29 weeks
	Patients with an LRTI episode (N, %)	696	1	202	1	106	1	388	1	203	1	67	1	22	1	114	1
	Patients with IP admission (N, %)	245	0.352011	202	1	15	0.141509	28	0.0721649	84	0.413793	67	1	5	0.227273	12	0.105263
	IP admissions during episode (mean, SD)	0.45546	0.829856	1.27723	0.920943	0.235849	0.822909	0.0876289	0.333413	0.561576	0.873086	1.28358	0.598128	0.681818	1.67293	0.114035	0.345867
	Median	0		1		0		0		0		1		0		0
	Patients with ER visit (N, %)	212	0.304598	76	0.376238	106	1	30	0.0773196	64	0.315271	30	0.447761	22	1	12	0.105263
	ER visits during episode (mean, SD)	0.33046	0.525596	0.386139	0.508051	1.14151	0.376416	0.0798969	0.28084	0.344828	0.544378	0.477612	0.560255	1.18182	0.501081	0.105263	0.308247
	Median	0		0		1		0		0		0		1		0
	Patients with OP visit (N, %)	469	0.673851	39	0.193069	42	0.396226	388	1	145	0.714286	21	0.313433	10	0.454545	114	1
	OP visits during episode (mean, SD)	0.938218	0.843377	0.252475	0.564822	0.490566	0.67957	1.41753	0.675065	0.91133	0.778434	0.402985	0.67554	0.454545	0.509647	1.29825	0.650797
	Median	1		0		0		1		1		0		0		1
	B2: Preterm 29-31 weeks with qualifying CLD
	Patients with an LRTI episode (N, %)	125	1	26	1	23	1	76	1	45	1	11	1	7	1	27	1
	Patients with IP admission (N, %)	33	0.264	26	1	1	0.0434783	6	0.0789474	15	0.333333	11	1	1	0.142857	3	0.111111
	IP admissions during episode (mean, SD)	0.304	0.556834	1.19231	0.491466	0.0434783	0.208514	0.0789474	0.271448	0.355556	0.528959	1.09091	0.301511	0.142857	0.377964	0.111111	0.320256
	Median	0		1		0		0		0		1		0		0
	Patients with ER visit (N, %)	38	0.304	9	0.346154	23	1	6	0.0789474	14	0.311111	5	0.454545	7	1	2	0.0740741
	ER visits during episode (mean, SD)	0.336	0.537977	0.346154	0.485165	1.08696	0.288104	0.105263	0.38571	0.333333	0.522233	0.454545	0.522233	1.14286	0.377964	0.0740741	0.26688
	Median	0		0		1		0		0		0		1		0
	Patients with OP visit (N, %)	96	0.768	4	0.153846	16	0.695652	76	1	34	0.755556	2	0.181818	5	0.714286	27	1
	OP visits during episode (mean, SD)	1.088	0.813356	0.192308	0.491466	0.913043	0.792754	1.44737	0.640723	1.2	0.894427	0.272727	0.64667	1.14286	0.899735	1.59259	0.693889
	Median	1		0		1		1		1		0		1		1
	B3: Hemodynamically-significant CHD (29+ infants)
	Patients with an LRTI episode (N, %)	2187	1	362	1	316	1	1509	1	783	1	189	1	136	1	458	1
	Patients with IP admission (N, %)	452	0.206676	362	1	30	0.0949367	60	0.0397614	230	0.293742	189	1	16	0.117647	25	0.0545852
	IP admissions during episode (mean, SD)	0.256516	0.591606	1.23481	0.692343	0.129747	0.483638	0.0483764	0.259397	0.372925	0.687024	1.28571	0.731406	0.139706	0.406845	0.0655022	0.288492
	Median	0		1		0		0		0		1		0		0
	Patients with ER visit (N, %)	567	0.259259	145	0.400552	316	1	106	0.0702452	276	0.35249	100	0.529101	136	1	40	0.0873362
	ER visits during episode (mean, SD)	0.282122	0.502933	0.40884	0.508901	1.11392	0.355897	0.0775348	0.29578	0.393359	0.570867	0.534392	0.510665	1.19853	0.435802	0.0960699	0.32332
	Median	0		0		1		0		0		1		1		0
	Patients with OP visit (N, %)	1750	0.800183	101	0.279006	140	0.443038	1509	1	585	0.747126	62	0.328042	65	0.477941	458	1
	OP visits during episode (mean, SD)	1.10334	0.799887	0.361878	0.648018	0.56962	0.742087	1.39298	0.660543	1.0281	0.80072	0.428571	0.685277	0.573529	0.673656	1.41048	0.642802
	Median	1		0		0		1		1		0		0		1
	B4: Preterm (age unknown) with CHD or CLD
	Patients with an LRTI episode (N, %)	214	1	51	1	29	1	134	1	62	1	14	1	9	1	39	1
	Patients with IP admission (N, %)	60	0.280374	51	1	3	0.103448	6	0.0447761	21	0.33871	14	1	2	0.222222	5	0.128205
	IP admissions during episode (mean, SD)	0.317757	0.590983	1.05882	0.237635	0.241379	0.950758	0.0522388	0.254794	0.354839	0.515236	1	0	0.222222	0.440959	0.153846	0.431549
	Median	0		1		0		0		0		1		0		0
	Patients with ER visit (N, %)	52	0.242991	16	0.313725	29	1	7	0.0522388	20	0.322581	8	0.571429	9	1	3	0.0769231
	ER visits during episode (mean, SD)	0.257009	0.478968	0.313725	0.468623	1.10345	0.409253	0.0522388	0.223343	0.370968	0.606897	0.571429	0.513553	1.33333	0.707107	0.0769231	0.269953
	Median	0		0		1		0		0		1		1		0
	Patients with OP visit (N, %)	162	0.757009	13	0.254902	15	0.517241	134	1	52	0.83871	6	0.428571	7	0.777778	39	1
	OP visits during episode (mean, SD)	1.00467	0.759897	0.372549	0.720022	0.655172	0.720905	1.3209	0.582976	1.08065	0.660313	0.642857	0.928783	1	0.707107	1.25641	0.442359
	Median	1		0		1		1		1		0		1		1
	C: Not Synagis eligible
	Patients with an LRTI episode (N, %)	14495	1	1485	1	2045	1	10965	1	5368	1	1121	1	956	1	3291	1
	Patients with IP admission (N, %)	2059	0.142049	1485	1	186	0.0909535	388	0.0353853	1452	0.270492	1121	1	124	0.129707	207	0.0628988
	IP admissions during episode (mean, SD)	0.183925	0.512952	1.27946	0.643767	0.120782	0.4307	0.0473324	0.274216	0.355812	0.678175	1.31579	0.662928	0.169456	0.489201	0.0829535	0.364184
	Median	0		1		0		0		0		1		0		0
	Patients with ER visit (N, %)	3485	0.240428	766	0.515825	2045	1	674	0.0614683	1874	0.349106	646	0.576271	956	1	272	0.0826497
	ER visits during episode (mean, SD)	0.266092	0.500358	0.536027	0.537867	1.14328	0.3812	0.0659371	0.266951	0.387668	0.564502	0.596789	0.532639	1.1705	0.397911	0.0890307	0.3084
	Median	0		1		1		0		0		1		1		0
	Patients with OP visit (N, %)	12559	0.866437	615	0.414141	979	0.478729	10965	1	4142	0.77161	406	0.362177	445	0.465481	3291	1
	OP visits during episode (mean, SD)	1.18793	0.756285	0.544781	0.73251	0.655257	0.809664	1.37437	0.646194	1.07768	0.823156	0.429973	0.625894	0.620293	0.790762	1.43118	0.679523
	Median	1		0		0		1		1		0		0		1
		1.63794								1.82116
	C1: Preterm 29-31 weeks without qualifying CLD, hemodynamically-significant CHD
	Patients with an LRTI episode (N, %)	638	1	95	1	112	1	431	1	268	1	71	1	49	1	148	1
	Patients with IP admission (N, %)	138	0.216301	95	1	11	0.0982143	32	0.0742459	101	0.376866	71	1	8	0.163265	22	0.148649
	IP admissions during episode (mean, SD)	0.266458	0.564104	1.21053	0.52379	0.116071	0.373576	0.0974478	0.379434	0.470149	0.683572	1.21127	0.47556	0.183673	0.44128	0.209459	0.56247
	Median	0		1		0		0		0		1		0		0
	Patients with ER visit (N, %)	201	0.315047	47	0.494737	112	1	42	0.0974478	103	0.384328	36	0.507042	49	1	18	0.121622
	ER visits during episode (mean, SD)	0.34326	0.534267	0.515789	0.543103	1.10714	0.310685	0.106729	0.344696	0.440299	0.605978	0.535211	0.556288	1.18367	0.39123	0.148649	0.442086
	Median	0		0		1		0		0		1		1		0
	Patients with OP visit (N, %)	529	0.829154	33	0.347368	65	0.580357	431	1	194	0.723881	16	0.225352	30	0.612245	148	1
	OP visits during episode (mean, SD)	1.17868	0.826969	0.442105	0.710346	0.839286	0.875632	1.42923	0.70148	1.01493	0.852272	0.253521	0.499094	0.857143	0.866025	1.43243	0.701429
	Median	1		0		1		1		1		0		1		1
	C2: Preterm 32-36 weeks without hemodynamically-significant CHD
	Patients with an LRTI episode (N, %)	7171	1	827	1	1053	1	5291	1	2855	1	702	1	531	1	1622	1
	Patients with IP admission (N, %)	1164	0.16232	827	1	111	0.105413	226	0.042714	896	0.313835	702	1	77	0.145009	117	0.0721332
	IP admissions during episode (mean, SD)	0.212244	0.54491	1.29383	0.631688	0.136752	0.451347	0.0582121	0.303125	0.417863	0.724602	1.32479	0.667087	0.186441	0.503839	0.10111	0.41814
	Median	0		1		0		0		0		1		0		0
	Patients with ER visit (N, %)	1918	0.267466	472	0.570738	1053	1	393	0.0742771	1098	0.384588	408	0.581197	531	1	159	0.0980271
	ER visits during episode (mean, SD)	0.300098	0.529755	0.598549	0.544306	1.17379	0.421834	0.0795691	0.2902	0.429772	0.582888	0.603989	0.536684	1.19021	0.416157	0.105425	0.330416
	Median	0		1		1		0		0		1		1		0
	Patients with OP visit (N, %)	6198	0.864315	386	0.466747	521	0.494777	5291	1	2137	0.748511	258	0.367521	257	0.483992	1622	1
	OP visits during episode (mean, SD)	1.18742	0.760249	0.614268	0.747839	0.680912	0.820824	1.37781	0.650687	1.04904	0.836939	0.431624	0.618564	0.649718	0.806632	1.44698	0.692313
	Median	1		0		0		1		1		0		0		1
	C3: Preterm, unknown GA without qualifying CLD, hemodynamically-significant CHD
	Patients with an LRTI episode (N, %)	1540	1	186	1	190	1	1164	1	576	1	108	1	89	1	379	1
	Patients with IP admission (N, %)	253	0.164286	186	1	24	0.126316	43	0.0369416	150	0.260417	108	1	17	0.191011	25	0.0659631
	IP admissions during episode (mean, SD)	0.204545	0.521511	1.23656	0.576998	0.189474	0.57817	0.0420962	0.236296	0.333333	0.646058	1.31481	0.664847	0.269663	0.635396	0.0686016	0.263354
	Median	0		1		0		0		0		1		0		0
	Patients with ER visit (N, %)	334	0.216883	75	0.403226	190	1	69	0.0592784	190	0.329861	69	0.638889	89	1	32	0.0844327
	ER visits during episode (mean, SD)	0.24026	0.480351	0.413978	0.515299	1.14737	0.369997	0.064433	0.265803	0.354167	0.527092	0.666667	0.529503	1.11236	0.317598	0.0870712	0.291532
	Median	0		0		1		0		0		1		1		0
	Patients with OP visit (N, %)	1306	0.848052	54	0.290323	88	0.463158	1164	1	456	0.791667	40	0.37037	37	0.41573	379	1
	OP visits during episode (mean, SD)	1.17532	0.801502	0.38172	0.657176	0.642105	0.840959	1.38918	0.688128	1.13368	0.857404	0.462963	0.689384	0.573034	0.824175	1.45646	0.72014
	Median	1		0		0		1		1		0		0		1
	C4: 37+ term infants with underlying chronic conditions, without hemodynamically-significant CHD
	Patients with an LRTI episode (N, %)	5146	1	377	1	690	1	4079	1	1669	1	240	1	287	1	1142	1
	Patients with IP admission (N, %)	504	0.0979401	377	1	40	0.057971	87	0.0213288	305	0.182744	240	1	22	0.0766551	43	0.0376532
	IP admissions during episode (mean, SD)	0.128061	0.448864	1.28647	0.723946	0.0782609	0.348694	0.029419	0.226099	0.239065	0.583349	1.32083	0.697563	0.10453	0.404797	0.0455342	0.257461
	Median	0		1		0		0		0		1		0		0
	Patients with ER visit (N, %)	1032	0.200544	172	0.456233	690	1	170	0.0416769	483	0.289395	133	0.554167	287	1	63	0.0551664
	ER visits during episode (mean, SD)	0.216867	0.452608	0.464191	0.515108	1.10145	0.320781	0.0443736	0.220886	0.318754	0.529933	0.5625	0.513673	1.14983	0.385749	0.058669	0.25306
	Median	0		0		1		0		0		1		1		0
	Patients with OP visit (N, %)	4526	0.879518	142	0.376658	305	0.442029	4079	1	1355	0.811863	92	0.383333	121	0.421603	1142	1
	OP visits during episode (mean, SD)	1.19355	0.72726	0.498674	0.722454	0.589855	0.766619	1.35989	0.621204	1.11744	0.779297	0.4625	0.645754	0.54007	0.727312	1.40018	0.643255
	Median	1		0		0		1		1		0		0		1
	1 First RSV season (typically from October 1 through March 31, but date ranges will be defined for each census division based on CDC surveillance data, which can also vary over calendar time) in the life of an infant born on or after April 1, 2016
	2 Person months were calculated as the sum of the days to event among patients with event and the entire follow-up time among patients without an event divided by 12.
	3 First RSV season (typically from October 1 through March 31, but date ranges will be defined for each census division based on CDC surveillance data, which can also vary over calendar time) in the life of an infant born on or after April 1, 2016

## Sheet: IDweek_0-7d_MDCD
	Estimating Lower Respiratory Tract Infection-Attributable Outcomes in Newborns Using Real-World Data
	RATES OF IP/ER/OP FOLLOWING INDEX LRTI DURING FIRST RSV SEASON, BY SYNAGIS ELIGIBILITY, MEDICAID
	MEDICAID
		LRTI Sensitive Index LRTI Place of Service								LRTI Specific Index LRTI Place of Service
		Overall		Hospital		ED		Outpatient		Overall		Hospital		ED		Outpatient
		N/Mean/ Median/IR	%/SD	N/Mean/ Median/IR	%/SD	N/Mean/ Median/IR	%/SD	N/Mean/ Median/IR	%/SD	N/Mean/ Median/IR	%/SD	N/Mean/ Median/IR	%/SD	N/Mean/ Median/IR	%/SD	N/Mean/ Median/IR	%/SD
	Time Period - First RSV Season1
	Overall
	Patients with an LRTI episode (N, %)	189073	1	15673	1	63923	1	109477	1	73151	1	10839	1	22993	1	39319	1
	Patients with IP admission (N, %)	21243	0.112353	15673	1	3034	0.0474634	2536	0.0231647	14196	0.194064	10839	1	1945	0.084591	1412	0.0359114
	IP admissions during episode (mean, SD)	0.143215	0.496423	1.24635	0.878456	0.0672684	0.359314	0.0296318	0.221968	0.251589	0.653732	1.27069	0.941537	0.122603	0.483882	0.0460846	0.274865
	Median	0		1		0		0		0		1		0		0
	Patients with ER visit (N, %)	79956	0.422884	9402	0.599885	63923	1	6631	0.0605698	32714	0.447212	6776	0.62515	22993	1	2945	0.0749002
	ER visits during episode (mean, SD)	0.470972	0.595936	0.61775	0.524352	1.13009	0.374898	0.0651004	0.265397	0.51134	0.626683	0.639635	0.511215	1.18749	0.443322	0.0805717	0.293665
	Median	0		1		1		0		0		1		1		0
	Patients with OP visit (N, %)	131628	0.696176	4619	0.294711	17532	0.274267	109477	1	50314	0.68781	2861	0.263954	8134	0.35376	39319	1
	OP visits during episode (mean, SD)	0.894781	0.754849	0.365724	0.623865	0.340691	0.617203	1.29405	0.571993	0.900562	0.783046	0.316081	0.574341	0.445788	0.682718	1.32763	0.616249
	Median	1		0		0		1		1		0		0		1
	All visits	1.50897								1.66349
	A: 37+ term infants, otherwise healthy
	Patients with an LRTI episode (N, %)	146325	1	9231	1	49739	1	87355	1	56828	1	6973	1	18390	1	31465	1
	Patients with IP admission (N, %)	13075	0.0893559	9231	1	2079	0.0417982	1765	0.0202049	9372	0.164919	6973	1	1395	0.0758564	1004	0.0319085
	IP admissions during episode (mean, SD)	0.113426	0.435615	1.23269	0.80654	0.059571	0.338126	0.0258142	0.205717	0.210477	0.582949	1.24064	0.835099	0.110549	0.460894	0.0405848	0.255326
	Median	0		1		0		0		0		1		0		0
	Patients with ER visit (N, %)	60755	0.415206	5927	0.642076	49739	1	5089	0.0582565	25150	0.442564	4461	0.639753	18390	1	2299	0.0730653
	ER visits during episode (mean, SD)	0.4623	0.593752	0.66255	0.518127	1.127	0.371507	0.0626638	0.260876	0.506018	0.625435	0.655672	0.510401	1.18075	0.43572	0.0784999	0.28978
	Median	0		1		1		0		0		1		1		0
	Patients with OP visit (N, %)	104314	0.712893	3209	0.347633	13750	0.276443	87355	1	40065	0.705022	2066	0.296286	6534	0.355302	31465	1
	OP visits during episode (mean, SD)	0.914287	0.748001	0.433972	0.660568	0.343372	0.618592	1.29012	0.567457	0.92428	0.780064	0.356661	0.600724	0.446928	0.682021	1.32906	0.615424
	Median	1		0		0		1		1		0		0		1
	All visits	1.49001								1.64078
	B: Synagis eligible
	Patients with an LRTI episode (N, %)	8563	1	2082	1	2578	1	3903	1	2921	1	869	1	708	1	1344	1
	Patients with IP admission (N, %)	2474	0.288917	2082	1	225	0.087277	167	0.0427876	1052	0.360151	869	1	112	0.158192	71	0.0528274
	IP admissions during episode (mean, SD)	0.357235	0.743124	1.2195	0.917209	0.124515	0.489324	0.0509864	0.280428	0.486477	0.945377	1.34292	1.20569	0.227401	0.629753	0.0691964	0.332598
	Median	0		1		0		0		0		1		0		0
	Patients with ER visit (N, %)	3793	0.442952	954	0.458213	2578	1	261	0.0668716	1266	0.433413	478	0.550058	708	1	80	0.0595238
	ER visits during episode (mean, SD)	0.486045	0.586291	0.466378	0.515099	1.12995	0.370355	0.0712273	0.275517	0.48545	0.605237	0.556962	0.510749	1.19209	0.451112	0.0669643	0.280905
	Median	0		0		1		0		0		1		1		0
	Patients with OP visit (N, %)	4883	0.570244	320	0.153698	660	0.256012	3903	1	1723	0.589866	140	0.161105	239	0.337571	1344	1
	OP visits during episode (mean, SD)	0.736191	0.768531	0.182997	0.462572	0.316137	0.601172	1.30874	0.579191	0.758302	0.766008	0.186421	0.450038	0.443503	0.724144	1.2939	0.563807
	Median	1		0		0		1		1		0		0		1
	All visits	1.57947								1.73023
	B1: All preterm <29 weeks
	Patients with an LRTI episode (N, %)	2703	1	926	1	736	1	1041	1	842	1	344	1	146	1	352	1
	Patients with IP admission (N, %)	1056	0.390677	926	1	65	0.0883152	65	0.06244	397	0.471496	344	1	33	0.226027	20	0.0568182
	IP admissions during episode (mean, SD)	0.482057	0.843155	1.23758	0.979648	0.110054	0.393978	0.0730067	0.331737	0.635392	1.06454	1.37209	1.27589	0.273973	0.56958	0.0653409	0.279892
	Median	0		1		0		0		0		1		0		0
	Patients with ER visit (N, %)	1209	0.447281	402	0.434125	736	1	71	0.0682037	329	0.390736	169	0.491279	146	1	14	0.0397727
	ER visits during episode (mean, SD)	0.488716	0.582055	0.441685	0.51186	1.13859	0.375915	0.0710855	0.268077	0.433492	0.581907	0.497093	0.512233	1.23288	0.470379	0.0397727	0.195703
	Median	0		0		1		0		0		0		1		0
	Patients with OP visit (N, %)	1342	0.496485	129	0.139309	172	0.233696	1041	1	451	0.535629	44	0.127907	55	0.376712	352	1
	OP visits during episode (mean, SD)	0.63818	0.759382	0.168467	0.455263	0.283967	0.582804	1.30644	0.584451	0.679335	0.761297	0.15407	0.428007	0.506849	0.798676	1.2642	0.56596
	Median	0		0		0		1		1		0		0		1
	B2: Preterm 29-31 weeks with qualifying CLD
	Patients with an LRTI episode (N, %)	377	1	117	1	118	1	142	1	127	1	53	1	29	1	45	1
	Patients with IP admission (N, %)	147	0.38992	117	1	19	0.161017	11	0.0774648	67	0.527559	53	1	8	0.275862	6	0.133333
	IP admissions during episode (mean, SD)	0.485411	0.805846	1.23932	0.896829	0.211864	0.567672	0.0915493	0.334853	0.787402	1.28872	1.49057	1.5643	0.413793	0.866736	0.2	0.587754
	Median	0		1		0		0		1		1		0		0
	Patients with ER visit (N, %)	186	0.493369	56	0.478632	118	1	12	0.084507	64	0.503937	33	0.622642	29	1	2	0.0444444
	ER visits during episode (mean, SD)	0.551724	0.608542	0.487179	0.518875	1.16949	0.398825	0.0915493	0.312957	0.566929	0.611926	0.622642	0.489364	1.27586	0.454859	0.0444444	0.208409
	Median	0		0		1		0		1		1		1		0
	Patients with OP visit (N, %)	180	0.477454	8	0.0683761	30	0.254237	142	1	58	0.456693	5	0.0943396	8	0.275862	45	1
	OP visits during episode (mean, SD)	0.623342	0.765817	0.0683761	0.253476	0.330508	0.641247	1.32394	0.590099	0.574803	0.71846	0.113208	0.375212	0.413793	0.779984	1.22222	0.471405
	Median	0		0		0		1		0		0		0		1
	B3: Hemodynamically-significant CHD (29+ infants)
	Patients with an LRTI episode (N, %)	5085	1	958	1	1588	1	2539	1	1830	1	449	1	490	1	891	1
	Patients with IP admission (N, %)	1167	0.229499	958	1	130	0.081864	79	0.0311146	553	0.302186	449	1	65	0.132653	39	0.043771
	IP admissions during episode (mean, SD)	0.282596	0.661239	1.19311	0.826213	0.125945	0.524636	0.0370224	0.240272	0.414208	0.886084	1.33408	1.1725	0.210204	0.648025	0.0628507	0.342628
	Median	0		1		0		0		0		1		0		0
	Patients with ER visit (N, %)	2222	0.436971	468	0.488518	1588	1	166	0.0653801	811	0.443169	264	0.587973	490	1	57	0.0639731
	ER visits during episode (mean, SD)	0.480826	0.588605	0.497912	0.518715	1.1272	0.370888	0.0701063	0.276133	0.498907	0.613988	0.596882	0.508928	1.18367	0.451014	0.0729517	0.296531
	Median	0		0		1		0		0		1		1		0
	Patients with OP visit (N, %)	3136	0.616716	172	0.179541	425	0.267632	2539	1	1138	0.621858	83	0.184855	164	0.334694	891	1
	OP visits during episode (mean, SD)	0.797247	0.766885	0.213987	0.491445	0.331234	0.609612	1.30878	0.573211	0.806557	0.768261	0.209354	0.463683	0.438776	0.715964	1.30976	0.561404
	Median	1		0		0		1		1		0		0		1
	B4: Preterm (age unknown) with CHD or CLD
	Patients with an LRTI episode (N, %)	479	1	113	1	157	1	209	1	145	1	32	1	48	1	65	1
	Patients with IP admission (N, %)	143	0.298539	113	1	17	0.10828	13	0.062201	49	0.337931	32	1	10	0.208333	7	0.107692
	IP admissions during episode (mean, SD)	0.375783	0.79533	1.23009	1.02651	0.152866	0.544972	0.0813397	0.377347	0.372414	0.588605	1.03125	0.176777	0.270833	0.67602	0.123077	0.37532
	Median	0		1		0		0		0		1		0		0
	Patients with ER visit (N, %)	214	0.446764	43	0.380531	157	1	14	0.0669856	72	0.496552	17	0.53125	48	1	7	0.107692
	ER visits during episode (mean, SD)	0.484342	0.574261	0.380531	0.48768	1.10191	0.323932	0.076555	0.300441	0.551724	0.61159	0.53125	0.507007	1.125	0.392754	0.138462	0.428549
	Median	0		0		1		0		0		1		1		0
	Patients with OP visit (N, %)	260	0.542797	13	0.115044	38	0.242038	209	1	87	0.6	8	0.25	14	0.291667	65	1
	OP visits during episode (mean, SD)	0.697286	0.769593	0.123894	0.35689	0.305732	0.584659	1.30144	0.61241	0.758621	0.766267	0.28125	0.522671	0.354167	0.601048	1.29231	0.630552
	Median	1		0		0		1		1		0		0		1
	C: Not Synagis eligible
	Patients with an LRTI episode (N, %)	34185	1	4360	1	11606	1	18219	1	13402	1	2997	1	3895	1	6510	1
	Patients with IP admission (N, %)	5694	0.166564	4360	1	730	0.0628985	604	0.0331522	3772	0.281451	2997	1	438	0.112452	337	0.0517665
	IP admissions during episode (mean, SD)	0.217113	0.625876	1.28807	0.996458	0.0875409	0.408131	0.0433613	0.275599	0.37472	0.814032	1.31965	1.07555	0.160462	0.550648	0.0678955	0.343048
	Median	0		1		0		0		0		1		0		0
	Patients with ER visit (N, %)	15408	0.450724	2521	0.578211	11606	1	1281	0.0703112	6298	0.46993	1837	0.612946	3895	1	566	0.0869432
	ER visits during episode (mean, SD)	0.504315	0.606338	0.595183	0.526973	1.14337	0.389813	0.0754707	0.283791	0.539546	0.6357	0.626293	0.510716	1.21849	0.475131	0.0933948	0.313867
	Median	0		1		1		0		0		1		1		0
	Patients with OP visit (N, %)	22431	0.656165	1090	0.25	3122	0.268999	18219	1	8526	0.636174	655	0.218552	1361	0.349422	6510	1
	OP visits during episode (mean, SD)	0.851017	0.773838	0.308486	0.586631	0.334654	0.614643	1.30979	0.591481	0.830995	0.791917	0.259259	0.531879	0.440822	0.678398	1.32765	0.630329
	Median	1		0		0		1		1		0		0		1
	All visits	1.57244								1.74526
	C1: Preterm 29-31 weeks without qualifying CLD, hemodynamically-significant CHD
	Patients with an LRTI episode (N, %)	2322	1	480	1	731	1	1111	1	992	1	357	1	219	1	416	1
	Patients with IP admission (N, %)	586	0.252369	480	1	64	0.0875513	42	0.0378038	408	0.41129	357	1	27	0.123288	24	0.0576923
	IP admissions during episode (mean, SD)	0.301895	0.635504	1.19375	0.726736	0.110807	0.42848	0.0423042	0.245705	0.486895	0.760947	1.18487	0.764005	0.159817	0.556061	0.0600962	0.247871
	Median	0		1		0		0		0		1		0		0
	Patients with ER visit (N, %)	1092	0.470284	281	0.585417	731	1	80	0.0720072	454	0.457661	206	0.577031	219	1	29	0.0697115
	ER visits during episode (mean, SD)	0.515073	0.59147	0.597917	0.519752	1.12585	0.374571	0.0774077	0.286864	0.506048	0.601011	0.585434	0.510134	1.20091	0.474872	0.0721154	0.268133
	Median	0		1		1		0		0		1		1		0
	Patients with OP visit (N, %)	1387	0.59733	99	0.20625	177	0.242134	1111	1	549	0.553427	57	0.159664	76	0.347032	416	1
	OP visits during episode (mean, SD)	0.788544	0.800467	0.24375	0.521923	0.305062	0.595613	1.34203	0.632475	0.725806	0.793146	0.179272	0.432288	0.47032	0.731208	1.32933	0.636031
	Median	1		0		0		1		1		0		0		1
	C2: Preterm 32-36 weeks without hemodynamically-significant CHD
	Patients with an LRTI episode (N, %)	20393	1	2646	1	7089	1	10658	1	8338	1	1945	1	2496	1	3897	1
	Patients with IP admission (N, %)	3496	0.171431	2646	1	468	0.0660178	382	0.0358416	2459	0.294915	1945	1	288	0.115385	226	0.0579933
	IP admissions during episode (mean, SD)	0.226205	0.649166	1.3031	1.05266	0.093102	0.418018	0.0473822	0.288836	0.400816	0.858634	1.3455	1.14437	0.169071	0.566483	0.0777521	0.366543
	Median	0		1		0		0		0		1		0		0
	Patients with ER visit (N, %)	9458	0.463787	1602	0.605442	7089	1	767	0.0719647	4062	0.487167	1216	0.625193	2496	1	350	0.0898127
	ER visits during episode (mean, SD)	0.520522	0.611998	0.625094	0.525384	1.14812	0.397239	0.0771252	0.286148	0.559966	0.641094	0.640617	0.511087	1.22236	0.486117	0.095458	0.312509
	Median	0		1		1		0		0		1		1		0
	Patients with OP visit (N, %)	13332	0.653754	687	0.259637	1987	0.280293	10658	1	5203	0.624011	436	0.224165	870	0.348558	3897	1
	OP visits during episode (mean, SD)	0.847889	0.775196	0.320862	0.595696	0.351248	0.630466	1.30906	0.593033	0.818182	0.799301	0.264781	0.534142	0.441106	0.681664	1.3359	0.644298
	Median	1		0		0		1		1		0		0		1
	C3: Preterm, unknown GA without qualifying CLD, hemodynamically-significant CHD
	Patients with an LRTI episode (N, %)	3183	1	428	1	1006	1	1749	1	1303	1	278	1	362	1	663	1
	Patients with IP admission (N, %)	548	0.172165	428	1	65	0.0646123	55	0.0314465	352	0.270146	278	1	45	0.124309	29	0.0437406
	IP admissions during episode (mean, SD)	0.217091	0.591951	1.25234	0.869396	0.0904573	0.417012	0.0365923	0.221367	0.350729	0.761354	1.30216	0.981082	0.160221	0.484403	0.0558069	0.349655
	Median	0		1		0		0		0		1		0		0
	Patients with ER visit (N, %)	1363	0.428212	211	0.492991	1006	1	146	0.0834763	592	0.454336	168	0.604317	362	1	62	0.0935143
	ER visits during episode (mean, SD)	0.480364	0.601309	0.497664	0.509851	1.1501	0.389329	0.0909091	0.312356	0.529547	0.641985	0.615108	0.509181	1.24586	0.474031	0.102564	0.336648
	Median	0		0		1		0		0		1		1		0
	Patients with OP visit (N, %)	2097	0.658812	108	0.252336	240	0.238569	1749	1	846	0.649271	64	0.230216	119	0.328729	663	1
	OP visits during episode (mean, SD)	0.853283	0.771605	0.308411	0.587317	0.285288	0.556394	1.31332	0.592815	0.828089	0.762752	0.276978	0.56259	0.395028	0.623881	1.29563	0.592064
	Median	1		0		0		1		1		0		0		1
	C4: 37+ term infants with underlying chronic conditions, without hemodynamically-significant CHD
	Patients with an LRTI episode (N, %)	8287	1	806	1	2780	1	4701	1	2769	1	417	1	818	1	1534	1
	Patients with IP admission (N, %)	1064	0.128394	806	1	133	0.0478417	125	0.0265901	553	0.199711	417	1	78	0.0953545	58	0.0378096
	IP admissions during episode (mean, SD)	0.170991	0.571753	1.3139	1.00655	0.0661871	0.371638	0.0370134	0.269578	0.267244	0.699463	1.32614	1.02569	0.134474	0.527352	0.0501956	0.296902
	Median	0		1		0		0		0		1		0		0
	Patients with ER visit (N, %)	3495	0.421745	427	0.529777	2780	1	288	0.0612636	1190	0.429758	247	0.592326	818	1	125	0.0814863
	ER visits during episode (mean, SD)	0.470617	0.596736	0.547146	0.536504	1.13345	0.374372	0.065518	0.265707	0.494763	0.625845	0.601918	0.509332	1.19927	0.440484	0.0899609	0.318576
	Median	0		1		1		0		0		1		1		0
	Patients with OP visit (N, %)	5615	0.677567	196	0.243176	718	0.258273	4701	1	1928	0.69628	98	0.235012	296	0.361858	1534	1
	OP visits during episode (mean, SD)	0.875347	0.762714	0.306452	0.591142	0.317986	0.597133	1.30249	0.577202	0.908631	0.776247	0.290168	0.57154	0.452323	0.677168	1.32008	0.608615
	Median	1		0		0		1		1		0		0		1
	1 First RSV season (typically from October 1 through March 31, but date ranges will be defined for each census division based on CDC surveillance data, which can also vary over calendar time) in the life of an infant born on or after April 1, 2016
	3 First RSV season (typically from October 1 through March 31, but date ranges will be defined for each census division based on CDC surveillance data, which can also vary over calendar time) in the life of an infant born on or after April 1, 2016
