# Supplementary material for: Healthcare utilization during acute medically attended episodes of respiratory syncytial virus-related lower respiratory tract infection among infants in the United States
Source: PLoS One. 2025 Feb 10;20(2):e0313573. doi: 10.1371/journal.pone.0313573 (PMC11809781; doi:10.1371/journal.pone.0313573)
Supplement: S2 File — (ZIP) [file pone.0313573.s002.zip › S5_code/1_paper/data/hcu_fivenum_optum.csv]

analysis	comgrp	num_episodes	num_outpat	num_er	num_inpat	prob_outpat	prob_er	prob_inpat	sd_outpat	sd_er	sd_inpat	sd_all_hcu	min_outpat	min_er	min_inpat	min_all_hcu	q25_outpat	q25_er	q25_inpat	q25_all_hcu	median_outpat	median_er	median_inpat	median_all_hcu	q75_outpat	q75_er	q75_inpat	q75_all_hcu	max_outpat	max_er	max_inpat	max_all_hcu
sp	A	9850	15472	3776	2124	0.951979695431472	0.345177664974619	0.214111675126904	0.912519354132376	0.565576774800883	0.415213807900327	1.2590290965519	0	0	0	1	1	0	0	1	1	0	0	2	2	1	0	3	8	5	3	11
sp	B	414	560	194	181	0.826086956521739	0.405797101449275	0.429951690821256	1.01622679268754	0.620652994094903	0.51105727601387	1.35058539063785	0	0	0	1	1	0	0	1	1	0	0	2	2	1	1	3	6	3	2	9
sp	C	2138	3400	946	679	0.927034611786716	0.394761459307764	0.315715622076707	0.97249916669699	0.591399821178819	0.469649132015213	1.31094610014992	0	0	0	1	1	0	0	1	1	0	0	2	2	1	1	3	8	3	2	10
se1	A	25040	35119	5782	2586	0.966573482428115	0.210662939297125	0.102396166134185	0.785518350378595	0.471008413153371	0.307327052039931	1.09007759408723	0	0	0	1	1	0	0	1	1	0	0	1	2	0	0	2	8	5	3	11
se1	B	1053	1362	330	260	0.879392212725546	0.281101614434948	0.242165242165242	0.860146765664812	0.53274987584256	0.442300490066561	1.15585699890238	0	0	0	1	1	0	0	1	1	0	0	1	2	1	0	2	6	3	2	9
se1	C	5270	7500	1469	842	0.948007590132827	0.250474383301708	0.158633776091082	0.831434940264577	0.511310622549624	0.369524098993805	1.17577861972102	0	0	0	1	1	0	0	1	1	0	0	1	2	1	0	2	8	3	2	10
