# Supplementary material for: Healthcare utilization during acute medically attended episodes of respiratory syncytial virus-related lower respiratory tract infection among infants in the United States
Source: PLoS One. 2025 Feb 10;20(2):e0313573. doi: 10.1371/journal.pone.0313573 (PMC11809781; doi:10.1371/journal.pone.0313573)
Supplement: S2 File — (ZIP) [file pone.0313573.s002.zip › S5_code/1_paper/data/data_supplemental_table_8.csv]

icd10_comorbidity_label	study_variable	icd10_code	description
chronic respiratory disease arising in the perinatal period	chronic lung disease	P270	Wilson-Mikity Syndrome
chronic respiratory disease arising in the perinatal period	chronic lung disease	P271	Bronchopulmonary dysplasia originating in the perinatal period
chronic respiratory disease arising in the perinatal period	chronic lung disease	P278	Other chronic respiratory diseases originating in the perinatal period
chronic respiratory disease arising in the perinatal period	chronic lung disease	P279	Unspecified chronic respiratory disease originating in the perinatal period
higher-risk congenital heart disease	hemodynamically significant congential heart disease	I420	Dilated cardiomyopathy
higher-risk congenital heart disease	hemodynamically significant congential heart disease	I425	Other restrictive cardiomyopathy
higher-risk congenital heart disease	hemodynamically significant congential heart disease	I428	Other cardiomyopathies
higher-risk congenital heart disease	hemodynamically significant congential heart disease	I429	Cardiomyopathy, unspecified
higher-risk congenital heart disease	hemodynamically significant congential heart disease	I5020	Unspecified systolic (congestive) heart failure
higher-risk congenital heart disease	hemodynamically significant congential heart disease	I5021	Acute systolic (congestive) heart failure
higher-risk congenital heart disease	hemodynamically significant congential heart disease	I5022	Chronic systolic (congestive) heart failure
higher-risk congenital heart disease	hemodynamically significant congential heart disease	I5023	Acute on chronic systolic (congestive) heart failure
higher-risk congenital heart disease	hemodynamically significant congential heart disease	I5030	Unspecified diastolic (congestive) heart failure
higher-risk congenital heart disease	hemodynamically significant congential heart disease	I5031	Acute diastolic (congestive) heart failure
higher-risk congenital heart disease	hemodynamically significant congential heart disease	I5032	Chronic diastolic (congestive) heart failure
higher-risk congenital heart disease	hemodynamically significant congential heart disease	I5033	Acute on chronic diastolic (congestive) heart failure
higher-risk congenital heart disease	hemodynamically significant congential heart disease	I5040	Unspecified combined systolic (congestive) and diastolic (congestive) heart failure
higher-risk congenital heart disease	hemodynamically significant congential heart disease	I5041	Acute combined systolic (congestive) and diastolic (congestive) heart failure
higher-risk congenital heart disease	hemodynamically significant congential heart disease	I5042	Chronic combined systolic (congestive) and diastolic (congestive) heart failure
higher-risk congenital heart disease	hemodynamically significant congential heart disease	I5043	Acute on chronic combined systolic (congestive) and diastolic (congestive) heart failure
higher-risk congenital heart disease	hemodynamically significant congential heart disease	I50814	Right heart failure due to left heart failure
higher-risk congenital heart disease	hemodynamically significant congential heart disease	I509	Heart failure, unspecified
higher-risk congenital heart disease	hemodynamically significant congential heart disease	Q200	Common arterial trunk
higher-risk congenital heart disease	hemodynamically significant congential heart disease	Q203	Discordant ventriculoarterial connection
higher-risk congenital heart disease	hemodynamically significant congential heart disease	Q201	Double outlet right ventricle
higher-risk congenital heart disease	hemodynamically significant congential heart disease	Q205	Discordant atrioventricular connection
higher-risk congenital heart disease	hemodynamically significant congential heart disease	Q202	Double outlet left ventricle
higher-risk congenital heart disease	hemodynamically significant congential heart disease	Q203	Discordant ventriculoarterial connection
higher-risk congenital heart disease	hemodynamically significant congential heart disease	Q208	Other congenital malformations of cardiac chambers and connections
higher-risk congenital heart disease	hemodynamically significant congential heart disease	Q213	Tetralogy of fallot
higher-risk congenital heart disease	hemodynamically significant congential heart disease	Q204	Double inlet ventricle
higher-risk congenital heart disease	hemodynamically significant congential heart disease	I2783	Eisenmenger’s syndrome
higher-risk congenital heart disease	hemodynamically significant congential heart disease	Q210	Ventricular septal defect
higher-risk congenital heart disease	hemodynamically significant congential heart disease	Q212	Atrioventricular septal defect
higher-risk congenital heart disease	hemodynamically significant congential heart disease	Q212	Atrioventricular septal defect
higher-risk congenital heart disease	hemodynamically significant congential heart disease	Q212	Atrioventricular septal defect
higher-risk congenital heart disease	hemodynamically significant congential heart disease	Q208	Other congenital malformations of cardiac chambers and connections
higher-risk congenital heart disease	hemodynamically significant congential heart disease	Q206	Isomerism of atrial appendages
higher-risk congenital heart disease	hemodynamically significant congential heart disease	Q208	Other congenital malformations of cardiac chambers and connections
higher-risk congenital heart disease	hemodynamically significant congential heart disease	Q214	Aortopulmonary septal defect
higher-risk congenital heart disease	hemodynamically significant congential heart disease	Q218	Other congenital malformations of cardiac septa
higher-risk congenital heart disease	hemodynamically significant congential heart disease	Q220	Pulmonary valve atresia
higher-risk congenital heart disease	hemodynamically significant congential heart disease	Q221	Congenital pulmonary valve stenosis
higher-risk congenital heart disease	hemodynamically significant congential heart disease	Q222	Congenital pulmonary valve insufficiency
higher-risk congenital heart disease	hemodynamically significant congential heart disease	Q224	Congenital tricuspid stenosis
higher-risk congenital heart disease	hemodynamically significant congential heart disease	Q226	Hypoplastic right heart syndrome
higher-risk congenital heart disease	hemodynamically significant congential heart disease	Q228	Other congenital malformations of tricuspid valve
higher-risk congenital heart disease	hemodynamically significant congential heart disease	Q229	Congenital malformation of tricuspid valve, unspecified
higher-risk congenital heart disease	hemodynamically significant congential heart disease	Q225	Ebstein’s anomaly
higher-risk congenital heart disease	hemodynamically significant congential heart disease	Q230	Congenital stenosis of aortic valve
higher-risk congenital heart disease	hemodynamically significant congential heart disease	Q231	Congenital insufficiency of aortic valve
higher-risk congenital heart disease	hemodynamically significant congential heart disease	Q232	Congenital mitral stenosis
higher-risk congenital heart disease	hemodynamically significant congential heart disease	Q234	Hypoplastic left heart syndrome
higher-risk congenital heart disease	hemodynamically significant congential heart disease	Q244	Congenital subaortic stenosis
higher-risk congenital heart disease	hemodynamically significant congential heart disease	Q242	Cor triatriatum
higher-risk congenital heart disease	hemodynamically significant congential heart disease	Q243	Pulmonary infundibular stenosis
higher-risk congenital heart disease	hemodynamically significant congential heart disease	Q248	Other specified congenital malformations of heart
higher-risk congenital heart disease	hemodynamically significant congential heart disease	Q245	Malformation of coronary vessels
higher-risk congenital heart disease	hemodynamically significant congential heart disease	Q240	Dextrocardia
higher-risk congenital heart disease	hemodynamically significant congential heart disease	Q241	Levocardia
higher-risk congenital heart disease	hemodynamically significant congential heart disease	Q248	Other specified congenital malformations of heart
higher-risk congenital heart disease	hemodynamically significant congential heart disease	Q251	Coarctation of aorta
higher-risk congenital heart disease	hemodynamically significant congential heart disease	Q2521	Interruption of aortic arch
higher-risk congenital heart disease	hemodynamically significant congential heart disease	Q2545	Double aortic arch
higher-risk congenital heart disease	hemodynamically significant congential heart disease	Q2546	Tortuous aortic arch
higher-risk congenital heart disease	hemodynamically significant congential heart disease	Q2547	Right aortic arch
higher-risk congenital heart disease	hemodynamically significant congential heart disease	Q2529	Other atresia of aorta
higher-risk congenital heart disease	hemodynamically significant congential heart disease	Q253	Supravalvular aortic stenosis
higher-risk congenital heart disease	hemodynamically significant congential heart disease	Q2541	Absence and aplasia of aorta
higher-risk congenital heart disease	hemodynamically significant congential heart disease	Q2542	Hypoplasia of aorta
higher-risk congenital heart disease	hemodynamically significant congential heart disease	Q2543	Congenital aneurysm of aorta
higher-risk congenital heart disease	hemodynamically significant congential heart disease	Q2544	Congenital dilation of aorta
higher-risk congenital heart disease	hemodynamically significant congential heart disease	Q2548	Anomalous origin of subclavian artery
higher-risk congenital heart disease	hemodynamically significant congential heart disease	Q2549	Other congenital malformations of aorta
higher-risk congenital heart disease	hemodynamically significant congential heart disease	Q258	Other congenital malformations of other great arteries
higher-risk congenital heart disease	hemodynamically significant congential heart disease	Q259	Congenital malformation of great arteries, unspecified
higher-risk congenital heart disease	hemodynamically significant congential heart disease	Q255	Atresia of pulmonary artery
higher-risk congenital heart disease	hemodynamically significant congential heart disease	Q2571	Coarctation of pulmonary artery
higher-risk congenital heart disease	hemodynamically significant congential heart disease	Q2572	Congenital pulmonary arteriovenous malformation
higher-risk congenital heart disease	hemodynamically significant congential heart disease	Q256	Stenosis of pulmonary artery
higher-risk congenital heart disease	hemodynamically significant congential heart disease	Q2579	Other congenital malformations of pulmonary artery
higher-risk congenital heart disease	hemodynamically significant congential heart disease	Q269	Congenital malformation of great vein, unspecified
higher-risk congenital heart disease	hemodynamically significant congential heart disease	Q262	Total anomalous pulmonary venous connection
higher-risk congenital heart disease	hemodynamically significant congential heart disease	Q263	Partial anomalous pulmonary venous connection
higher-risk congenital heart disease	hemodynamically significant congential heart disease	Q264	Anomalous pulmonary venous connection, unspecified
higher-risk congenital heart disease	hemodynamically significant congential heart disease	Q260	Congenital stenosis of vena cava
higher-risk congenital heart disease	hemodynamically significant congential heart disease	Q261	Persistent left superior vena cava
higher-risk congenital heart disease	hemodynamically significant congential heart disease	Q268	Other congenital malformations of great veins
congenital and metabolic	other comborbid conditions	E7400	Glycogen storage disease, unspecified
congenital and metabolic	other comborbid conditions	E7401	Von Gierke disease
congenital and metabolic	other comborbid conditions	E7402	Pompe disease
congenital and metabolic	other comborbid conditions	E7403	Cori disease
congenital and metabolic	other comborbid conditions	E7404	McArdle disease
congenital and metabolic	other comborbid conditions	E7409	Other glycogen storage disease
congenital and metabolic	other comborbid conditions	E744	Disorders of pyruvate metabolism and gluconeogenesis
congenital and metabolic	other comborbid conditions	E7521	Fabry-(Anderson) disease
congenital and metabolic	other comborbid conditions	E7522	Gaucher disease
congenital and metabolic	other comborbid conditions	E75240	Niemann-Pick disease type A
congenital and metabolic	other comborbid conditions	E75241	Niemann-Pick disease type B
congenital and metabolic	other comborbid conditions	E75242	Niemann-Pick disease type C
congenital and metabolic	other comborbid conditions	E75243	Niemann-Pick disease type D
congenital and metabolic	other comborbid conditions	E75248	Other Niemann-Pick disease
congenital and metabolic	other comborbid conditions	E75249	Niemann-Pick disease, unspecified
congenital and metabolic	other comborbid conditions	E753	Sphingolipidosis, unspecified
congenital and metabolic	other comborbid conditions	E770	Defects in post-translational modification of lysosomal enzymes
congenital and metabolic	other comborbid conditions	E771	Defects in glycoprotein degradation
congenital and metabolic	other comborbid conditions	E778	Other disorders of glycoprotein metabolism
congenital and metabolic	other comborbid conditions	E779	Disorder of glycoprotein metabolism, unspecified
congenital and metabolic	other comborbid conditions	E7601	Hurler’s syndrome
congenital and metabolic	other comborbid conditions	E7602	Hurler-Scheie syndrome
congenital and metabolic	other comborbid conditions	E7603	Scheie’s syndrome
congenital and metabolic	other comborbid conditions	E761	Mucopolysaccharidosis, type II
congenital and metabolic	other comborbid conditions	E76210	Morquio A mucopolysaccharidoses
congenital and metabolic	other comborbid conditions	E76211	Morquio B mucopolysaccharidoses
congenital and metabolic	other comborbid conditions	E76219	Moquio mucopolysaccharidoses, unspecified
congenital and metabolic	other comborbid conditions	E7622	Sanfilippo mucopolysaccharidoses
congenital and metabolic	other comborbid conditions	E7629	Other mucopolysaccharidoses
congenital and metabolic	other comborbid conditions	E763	Mucopolysaccharidosis, unspecified
congenital and metabolic	other comborbid conditions	E768	Other disorders of glucosaminoglycan metabolism
congenital and metabolic	other comborbid conditions	E769	Glucosaminoglycan metabolism disorder, unspecified
congenital and metabolic	other comborbid conditions	E7141	Primary carnitine deficiency
congenital and metabolic	other comborbid conditions	E7142	Carnitine deficiency due to inborn errors of metabolism
congenital and metabolic	other comborbid conditions	E7150	Peroxisomal disorder, unspecified
congenital and metabolic	other comborbid conditions	E71510	Zellweger syndrome
congenital and metabolic	other comborbid conditions	E71511	Neonatal adrenoleukodystrophy
congenital and metabolic	other comborbid conditions	E71518	Other disorders of peroxisome biogenesis
congenital and metabolic	other comborbid conditions	E71520	Childhood cerebral X-linked adrenoleukodystrophy
congenital and metabolic	other comborbid conditions	E71521	Adolescent X-linked adrenoleukodystrophy
congenital and metabolic	other comborbid conditions	E71522	Adrenomyeloneuropathy
congenital and metabolic	other comborbid conditions	E71528	Other x-linked adrenoleukodystrophy
congenital and metabolic	other comborbid conditions	E71529	X-linked adrenoleukodystrophy, unspecified type
congenital and metabolic	other comborbid conditions	E7153	Other group 2 peroxisomal disorders
congenital and metabolic	other comborbid conditions	E71540	Rhizomelic chondrodysplasia punctata
congenital and metabolic	other comborbid conditions	E71541	Zellweger-like syndrome
congenital and metabolic	other comborbid conditions	E71542	Other group 3 peroxisomal disorders
congenital and metabolic	other comborbid conditions	E71548	Other peroxisomal disorders
congenital and metabolic	other comborbid conditions	Q000	Anencephaly
congenital and metabolic	other comborbid conditions	Q001	Craniorachischisis
congenital and metabolic	other comborbid conditions	Q002	Iniencephaly
congenital and metabolic	other comborbid conditions	Q054	Unspecified spina bifida with hydrocephalus
congenital and metabolic	other comborbid conditions	Q059	Spina bifida, unspecified
congenital and metabolic	other comborbid conditions	Q0702	Arnold-Chiari syndrome with hydrocephalus
congenital and metabolic	other comborbid conditions	Q0703	Arnold-Chiari syndrome with spina bifida and hydrocephalus
congenital and metabolic	other comborbid conditions	Q050	Cervical spina bifida with hydrocephalus
congenital and metabolic	other comborbid conditions	Q051	Thoracic spina bifida with hydrocephalus
congenital and metabolic	other comborbid conditions	Q052	Lumbar spina bifida with hydropcephalus
congenital and metabolic	other comborbid conditions	Q053	Sacral spina bifida with hydrocephalus
congenital and metabolic	other comborbid conditions	Q058	Sacral spina bifida without hydrocephalus
congenital and metabolic	other comborbid conditions	Q059	Spina bifida, unspecified
congenital and metabolic	other comborbid conditions	Q0700	Arnold-Chiari syndrome without spina bifida or hydrocephalus
congenital and metabolic	other comborbid conditions	Q0701	Arnold-Chiari syndrome with spina bifida
congenital and metabolic	other comborbid conditions	Q055	Cervical spina bifida without hydrocephalus
congenital and metabolic	other comborbid conditions	Q056	Thoracic spina bifida without hydrocephalus
congenital and metabolic	other comborbid conditions	Q057	Lumbar spina bifida without hydrocephalus
congenital and metabolic	other comborbid conditions	Q010	Frontal encephalocele
congenital and metabolic	other comborbid conditions	Q011	Nasofrontal encephalocele
congenital and metabolic	other comborbid conditions	Q012	Occipital encephalocele
congenital and metabolic	other comborbid conditions	Q018	Encephalocele of other sites
congenital and metabolic	other comborbid conditions	Q019	Encephalocele, unspecified
congenital and metabolic	other comborbid conditions	Q02	Microcephaly
congenital and metabolic	other comborbid conditions	Q040	Congenital malformations of corpus callosum
congenital and metabolic	other comborbid conditions	Q041	Arhinencephaly
congenital and metabolic	other comborbid conditions	Q042	Holoprosencephaly
congenital and metabolic	other comborbid conditions	Q043	Other reduction deformities of brain
congenital and metabolic	other comborbid conditions	Q030	Malformations of aqueduct of Sylvius
congenital and metabolic	other comborbid conditions	Q031	Atresia of foramina of Magendie and Luschka
congenital and metabolic	other comborbid conditions	Q038	Other congenital hydrocephalus
congenital and metabolic	other comborbid conditions	Q039	Congenital hydrocephalus, unspecified
congenital and metabolic	other comborbid conditions	Q044	Septo-optic dysplasia of brain
congenital and metabolic	other comborbid conditions	Q045	Megalencephaly
congenital and metabolic	other comborbid conditions	Q046	Congenital cerebral cysts
congenital and metabolic	other comborbid conditions	Q048	Other specified congenital malformations of brain
congenital and metabolic	other comborbid conditions	Q062	Diastematomyelia
congenital and metabolic	other comborbid conditions	Q064	Hydromyelia
congenital and metabolic	other comborbid conditions	Q060	Amyelia
congenital and metabolic	other comborbid conditions	Q061	Hypoplasia and dysplasia of spinal cord
congenital and metabolic	other comborbid conditions	Q063	Other congenital cauda equina malformations
congenital and metabolic	other comborbid conditions	Q068	Other specified congenital malformations of spinal cord
congenital and metabolic	other comborbid conditions	Q069	Congenital malformation of spinal cord, unspecified
congenital and metabolic	other comborbid conditions	G901	Familial dysautonoma [Riley-Day]
congenital and metabolic	other comborbid conditions	Q078	Other specified congenital malformations of nervous system
congenital and metabolic	other comborbid conditions	Q049	Congenital malformation of brain, unspecified
congenital and metabolic	other comborbid conditions	Q069	Congenital malformation of spinal cord, unspecified
congenital and metabolic	other comborbid conditions	Q079	Congenital malformation of nervous system
congenital and metabolic	other comborbid conditions	Q675	Congenital deformity of spine
congenital and metabolic	other comborbid conditions	Q76427	Congenital lordosis, lumbosacral region
congenital and metabolic	other comborbid conditions	Q76428	Congenital lordosis, sacral and sacrococcygeal region
congenital and metabolic	other comborbid conditions	Q763	Congenital scoliosis due to congenital bony malformation
congenital and metabolic	other comborbid conditions	Q76425	Congenital lordosis, thoracolumbar region
congenital and metabolic	other comborbid conditions	Q76426	Congenital lordosis, lumbar region
congenital and metabolic	other comborbid conditions	Q76429	Congenital lordosis, unspecified region
congenital and metabolic	other comborbid conditions	Q7649	Other congenital malformations of spine, not associated with scoliosis
congenital and metabolic	other comborbid conditions	Q762	Congenital spondylolisthesis
congenital and metabolic	other comborbid conditions	Q762	Congenital spondylolisthesis
congenital and metabolic	other comborbid conditions	Q7649	Other congenital malformations of spine, not associated with scoliosis
congenital and metabolic	other comborbid conditions	Q7649	Other congenital malformations of spine, not associated with scoliosis
congenital and metabolic	other comborbid conditions	Q7649	Other congenital malformations of spine, not associated with scoliosis
congenital and metabolic	other comborbid conditions	Q761	Klippel-Feil syndrome
congenital and metabolic	other comborbid conditions	Q760	Spina bifida occulta
congenital and metabolic	other comborbid conditions	Q76411	Congenital kyphosis, occipito-atlanto-axial region
congenital and metabolic	other comborbid conditions	Q76412	Congenital kyphosis, cervical region
congenital and metabolic	other comborbid conditions	Q76413	Congenital kyphosis, cervicothoracic region
congenital and metabolic	other comborbid conditions	Q76414	Congenital kyphosis, thoracic region
congenital and metabolic	other comborbid conditions	Q76415	Congenital kyphosis, thoracolumbar region
congenital and metabolic	other comborbid conditions	Q76419	Congenital kyphosis, unspecified region
congenital and metabolic	other comborbid conditions	Q7649	Other congenital malformations of spine, not associated with scoliosis
congenital and metabolic	other comborbid conditions	Q790	Congenital diaphragmatic hernia
congenital and metabolic	other comborbid conditions	Q791	Other congenital malformations of diaphragm
congenital and metabolic	other comborbid conditions	Q914	Trisomy 13, nonmosaicism (meiotic nondisjunction)
congenital and metabolic	other comborbid conditions	Q915	Trisomy 13, mosaicism (mitotic nondisjunction)
congenital and metabolic	other comborbid conditions	Q916	Trisomy 13, translocation
congenital and metabolic	other comborbid conditions	Q917	Trisomy 13, unspecified
congenital and metabolic	other comborbid conditions	Q910	Trisomy 18, nonmosaicism (meiotic nondisjunction)
congenital and metabolic	other comborbid conditions	Q911	Trisomy 18, mosaicism (mitotic nondisjunction)
congenital and metabolic	other comborbid conditions	Q912	Trisomy 18, translocation
congenital and metabolic	other comborbid conditions	Q913	Trisomy 18, unspecified
congenital and metabolic	other comborbid conditions	Q934	Deletion of short arm of chromosome 5
congenital and metabolic	other comborbid conditions	Q9381	Velo-cardio-facial syndrome
congenital and metabolic	other comborbid conditions	Q9388	Other microdeletions
congenital and metabolic	other comborbid conditions	Q933	Deletion of short arm of chromosome 4
congenital and metabolic	other comborbid conditions	Q9351	Angelman syndrome
congenital and metabolic	other comborbid conditions	Q9359	Other deletions of part of a chromosome
congenital and metabolic	other comborbid conditions	Q937	Deletions with other complex rearrangements
congenital and metabolic	other comborbid conditions	Q9382	Williams syndrome
congenital and metabolic	other comborbid conditions	Q9389	Other deletions from the autosomes
congenital and metabolic	other comborbid conditions	Q939	Deletion from autosomes, unspecified
congenital and metabolic	other comborbid conditions	Q950	Balanced translocation and insertion in normal individual
congenital and metabolic	other comborbid conditions	Q951	Chromosome inversion in normal individual
congenital and metabolic	other comborbid conditions	Q955	Individual with autosomal fragile site
congenital and metabolic	other comborbid conditions	Q958	Other balanced rearrangements and structural markers
congenital and metabolic	other comborbid conditions	Q959	Balanced rearrangement and structural marker, unspecified
congenital and metabolic	other comborbid conditions	Q920	Whole chromosome trisomy, nonmosaicism (meiotic nondisjunction)
congenital and metabolic	other comborbid conditions	Q921	Whole chromosome trisomy, mosaicism (mitotic nondisjunction)
congenital and metabolic	other comborbid conditions	Q922	Partial trisomy
congenital and metabolic	other comborbid conditions	Q925	Duplications wiith other complex rearrangements
congenital and metabolic	other comborbid conditions	Q9261	Marker chromosomes in normal individual
congenital and metabolic	other comborbid conditions	Q9262	Marker chromosomes in abnormal individual
congenital and metabolic	other comborbid conditions	Q927	Triploidy and polyploidy
congenital and metabolic	other comborbid conditions	Q928	Other specified trisomies and partial trisomies of autosomes
congenital and metabolic	other comborbid conditions	Q929	Trisomy and partial trisomy of autosomes, unspecified
congenital and metabolic	other comborbid conditions	Q930	Whole chromosome monosomy, nonmosacisim (meiotic nondisjunction)
congenital and metabolic	other comborbid conditions	Q931	Whole chromosome monosomy, mosaicism (mitotic nondisjunction)
congenital and metabolic	other comborbid conditions	Q932	Chromosome replaced with ring, dicentric or isochromosome
congenital and metabolic	other comborbid conditions	Q952	Balanced autosomal rearrangement in abnormal individual
congenital and metabolic	other comborbid conditions	Q953	Balanced sex/autosomal rearrangement in abnormal individual
congenital and metabolic	other comborbid conditions	Q960	Karyotype 45, X
congenital and metabolic	other comborbid conditions	Q961	Karyotype 46, X iso (Xq)
congenital and metabolic	other comborbid conditions	Q962	Karyotype 46, X with abnormal sex chromosome, except iso (Xq)
congenital and metabolic	other comborbid conditions	Q963	Mosaicism, 45, X/46, XX oy XY
congenital and metabolic	other comborbid conditions	Q964	Mosaicism, 45, X/other cell line(s) wiith abnormal sex chromosome
congenital and metabolic	other comborbid conditions	Q968	Other variants of Turner’s Syndrome
congenital and metabolic	other comborbid conditions	Q969	Turner’s syndrome, unspecified
congenital and metabolic	other comborbid conditions	Q980	Klinefelter syndrome karyotupe 47, XXY
congenital and metabolic	other comborbid conditions	Q981	Klinefelter syndrome, male with more than two X chromosomes
congenital and metabolic	other comborbid conditions	Q983	Other male with 46, XX karyotype
congenital and metabolic	other comborbid conditions	Q984	Klinefelter syndrome, unspecified
congenital and metabolic	other comborbid conditions	Q970	Karyotype 47, XXX
congenital and metabolic	other comborbid conditions	Q971	Female with more than three X chromosomes
congenital and metabolic	other comborbid conditions	Q972	Mosaicism, lines with various numbers of X chromosomes
congenital and metabolic	other comborbid conditions	Q973	Female with 46, XY karyotype
congenital and metabolic	other comborbid conditions	Q978	Other specified sex chromosome abnormalties, female phenotype
congenital and metabolic	other comborbid conditions	Q979	Sex chromosome abnormality, female phenotype, unspecified
congenital and metabolic	other comborbid conditions	Q985	Karyotype 47, XXY
congenital and metabolic	other comborbid conditions	Q986	Male with structurally abnormal sex chromosome
congenital and metabolic	other comborbid conditions	Q987	Male with sex chromosome mosaicism
congenital and metabolic	other comborbid conditions	Q988	Other specified sex chromosome abnormalities, male phenotype
congenital and metabolic	other comborbid conditions	Q989	Sex chromosome abnormality, male phenotype, unspecified
congenital and metabolic	other comborbid conditions	Q990	Chimera 46, XX/46, XY
congenital and metabolic	other comborbid conditions	Q991	46, xx true hermaphrodite
congenital and metabolic	other comborbid conditions	Q998	Other specified chromosome abnormalities
congenital and metabolic	other comborbid conditions	Q998	Other specified chromosome abnormalities
congenital and metabolic	other comborbid conditions	Q999	Chromosomal abnormality, unspecified
congenital and metabolic	other comborbid conditions	Q893	Situs inversus
congenital and metabolic	other comborbid conditions	Q897	Multiple congenital malfromations, not elsewhere classified
congenital and metabolic	other comborbid conditions	Q8711	Prader-Willi syndrome
congenital and metabolic	other comborbid conditions	Q8740	Marfan’s syndrome, unspecified
congenital and metabolic	other comborbid conditions	Q87410	Marfan’s syndrome with aortic dilation
congenital and metabolic	other comborbid conditions	Q87418	Marfan’s syndrome with other cardiovascular manifestations
congenital and metabolic	other comborbid conditions	Q8742	Marfan’s syndrome with ocular manifestations
congenital and metabolic	other comborbid conditions	Q8743	Marfan’s syndrome with skeletal manifestation
congenital and metabolic	other comborbid conditions	Q992	Fragile X chromosome
congenital and metabolic	other comborbid conditions	E7871	Barth syndrome
congenital and metabolic	other comborbid conditions	E7872	Smith-Lemli-Opitz syndrome
congenital and metabolic	other comborbid conditions	Q8719	Other congenital malformation syndromes predominantly associated with short stature
congenital and metabolic	other comborbid conditions	Q872	Congenital malformation syndromes predominantly involving limbs
congenital and metabolic	other comborbid conditions	Q873	Congenital malformation syndromes involving early overgrowth
congenital and metabolic	other comborbid conditions	Q875	Other congenital malformation syndromes with other skeletal changes
congenital and metabolic	other comborbid conditions	Q8781	Alport syndrome
congenital and metabolic	other comborbid conditions	Q8782	Arterial tortuosity syndrome
congenital and metabolic	other comborbid conditions	Q8789	Other specified congenital malformation syndromes, not elsewhere classified
congenital and metabolic	other comborbid conditions	Q898	Other specified congenital malformations
congenital and metabolic	other comborbid conditions	Q899	Congenital malformation, unspecified
congenital anomalies of the respiratory system	other comborbid conditions	Q300	Choanal atresia
congenital anomalies of the respiratory system	other comborbid conditions	Q301	Agenesis and underdevelopment of nose
congenital anomalies of the respiratory system	other comborbid conditions	Q302	Fissured, notched and cleft nose
congenital anomalies of the respiratory system	other comborbid conditions	Q303	Congenital perforated nasal septum
congenital anomalies of the respiratory system	other comborbid conditions	Q308	Other congenital malformations of nose
congenital anomalies of the respiratory system	other comborbid conditions	Q309	Congenital malformation of nose, unspecified
congenital anomalies of the respiratory system	other comborbid conditions	Q310	Web of larynx
congenital anomalies of the respiratory system	other comborbid conditions	Q311	Congenital subglottic stenosis
congenital anomalies of the respiratory system	other comborbid conditions	Q312	Laryngeal hyoplasia
congenital anomalies of the respiratory system	other comborbid conditions	Q313	Laryngocele
congenital anomalies of the respiratory system	other comborbid conditions	Q315	Congenital layngomalacia
congenital anomalies of the respiratory system	other comborbid conditions	Q318	Other congenital malformations of larnyx
congenital anomalies of the respiratory system	other comborbid conditions	Q319	Congenital malformation of larynx, unspecified
congenital anomalies of the respiratory system	other comborbid conditions	Q320	Congenital tracheomalacia
congenital anomalies of the respiratory system	other comborbid conditions	Q321	Other congenital malformations of trachea
congenital anomalies of the respiratory system	other comborbid conditions	Q322	Congenital bronchomalacia
congenital anomalies of the respiratory system	other comborbid conditions	Q323	Congenital stenosis of bronchus
congenital anomalies of the respiratory system	other comborbid conditions	Q324	Other congenital malformations of bronchus
congenital anomalies of the respiratory system	other comborbid conditions	Q330	Congenital cystic lung
congenital anomalies of the respiratory system	other comborbid conditions	Q332	Sequestration of lung
congenital anomalies of the respiratory system	other comborbid conditions	Q333	Agenesis of lung
congenital anomalies of the respiratory system	other comborbid conditions	Q336	Congenital hypoplasia and dysplasia of lung
congenital anomalies of the respiratory system	other comborbid conditions	Q339	Congenital malformation of lung, unspecified
congenital anomalies of the respiratory system	other comborbid conditions	Q334	Congenital bronchiectasis
congenital anomalies of the respiratory system	other comborbid conditions	Q331	Accessory lobe of lung
congenital anomalies of the respiratory system	other comborbid conditions	Q335	Ectopic tissue in lung
congenital anomalies of the respiratory system	other comborbid conditions	Q338	Other congenital malformations of lung
congenital anomalies of the respiratory system	other comborbid conditions	Q340	Anomaly of pleura
congenital anomalies of the respiratory system	other comborbid conditions	Q341	Congenital cyst of mediastinum
congenital anomalies of the respiratory system	other comborbid conditions	Q348	Other specified congenital malformations of respiratory system
congenital anomalies of the respiratory system	other comborbid conditions	Q349	Congenital malformation of respiratory system, unspecified
cystic fibrosis with pulmonary manifestations	other comborbid conditions	E849	Cystic fibrosis, unspecified
cystic fibrosis with pulmonary manifestations	other comborbid conditions	E8411	Meconium ileus in cystic fibrosis
cystic fibrosis with pulmonary manifestations	other comborbid conditions	E840	Cystic fibrosis with pulmonary manifestations
cystic fibrosis with pulmonary manifestations	other comborbid conditions	E8419	Cystic fibrosis with other intestinal manifestations
cystic fibrosis with pulmonary manifestations	other comborbid conditions	E848	Cystic fibrosis with other manifestations
Down syndrome without congenital heart disease	other comborbid conditions	Q900	Trisomy 21, nonmosaicism (meiotic nondisjunction)
Down syndrome without congenital heart disease	other comborbid conditions	Q901	Trisomy 21, mosaicism (mitotic nondisjunction)
Down syndrome without congenital heart disease	other comborbid conditions	Q902	Trisomy 21, translocation
Down syndrome without congenital heart disease	other comborbid conditions	Q909	Down syndrome, unspecified
HIV	other comborbid conditions	B9733	Human T-cell lymphotrophic virus, type I [HTLV-I] as the cause of diseases classified elsewhere
HIV	other comborbid conditions	B9734	Human T-cell lymphotrophic virus, type II [HTLV-II] as the cause of diseases classified elsewhere
HIV	other comborbid conditions	B9735	Human immunodeficiency virus, type 2 [HIV 2] as the cause of diseases classified elsewhere
immunodeficiency	other comborbid conditions	D801	Nonfamilial hypogammaglobulinemia
immunodeficiency	other comborbid conditions	D802	Selective deficiency of immunoglobulin A [IgA]
immunodeficiency	other comborbid conditions	D804	Selective deficiency of immunoglobulin M [IgM]
immunodeficiency	other comborbid conditions	D803	Selective deficiency of immunoglobulin G [IgG] subclasses
immunodeficiency	other comborbid conditions	D800	Hereditary hypogammaglobulinemia
immunodeficiency	other comborbid conditions	D805	Immunodeficiency with increased immunoglobulin M [IgM]
immunodeficiency	other comborbid conditions	D831	Common variable immunodeficiency with predominant immunoregulatory T-cell disorders
immunodeficiency	other comborbid conditions	D838	Other common variable immunodeficiencies
immunodeficiency	other comborbid conditions	D839	Common variable immunodeficiency, unspecified
immunodeficiency	other comborbid conditions	D830	Common variable immunodeficiency with predominant abnormalities of B-cell numbers and function
immunodeficiency	other comborbid conditions	D832	Common variable immunodeficiency with autoantibodies to B- or T-cells
immunodeficiency	other comborbid conditions	D806	Antibody deficiency with near-normal immunoglobulins or with hyperimmunoglobulinemia
immunodeficiency	other comborbid conditions	D807	Transient hypogammaglobulinemia of infancy
immunodeficiency	other comborbid conditions	D808	Other immunodeficiencies with predominantly antibody defects
immunodeficiency	other comborbid conditions	D809	Immunodeficiency with predominantly antibody defects, unspecified
immunodeficiency	other comborbid conditions	D848	Other specified immunodeficiencies
immunodeficiency	other comborbid conditions	D8481	Immunodeficiency due to conditions classified elsewhere
immunodeficiency	other comborbid conditions	D84821	Immunodeficiency due to drugs
immunodeficiency	other comborbid conditions	D84822	Immunodeficiency due to external causes
immunodeficiency	other comborbid conditions	D8489	Other immunodeficiencies
immunodeficiency	other comborbid conditions	D821	Di George’s Syndrome
immunodeficiency	other comborbid conditions	D820	Wiskott-aldrich syndrome
immunodeficiency	other comborbid conditions	D814	Nezelof’s syndrome
immunodeficiency	other comborbid conditions	D848	Other specified immunodeficiencies
immunodeficiency	other comborbid conditions	D8481	Immunodeficiency due to conditions classified elsewhere
immunodeficiency	other comborbid conditions	D84821	Immunodeficiency due to drugs
immunodeficiency	other comborbid conditions	D84822	Immunodeficiency due to external causes
immunodeficiency	other comborbid conditions	D8489	Other immunodeficiencies
immunodeficiency	other comborbid conditions	D810	Severe combined immunodeficiency [SCID] with reticular dysgenesis
immunodeficiency	other comborbid conditions	D811	Severe combined immunodeficiency [SCID] with low T- and B-cell numbers
immunodeficiency	other comborbid conditions	D812	Severe combined immunodeficiency [SCID] with low or normal B-cell numbers
immunodeficiency	other comborbid conditions	D8131	Severe combined immunodeficiency due to adenosine deaminase deficiency
immunodeficiency	other comborbid conditions	D816	Major histocompatibility complex class I deficiency
immunodeficiency	other comborbid conditions	D817	Major histocompatibility complex class II deficiency
immunodeficiency	other comborbid conditions	D8189	Other combined immunodeficiencies
immunodeficiency	other comborbid conditions	D819	Combined immunodeficiency, unspecified
immunodeficiency	other comborbid conditions	D848	Other specified immunodeficiencies
immunodeficiency	other comborbid conditions	D8481	Immunodeficiency due to conditions classified elsewhere
immunodeficiency	other comborbid conditions	D84821	Immunodeficiency due to drugs
immunodeficiency	other comborbid conditions	D84822	Immunodeficiency due to external causes
immunodeficiency	other comborbid conditions	D8489	Other immunodeficiencies
immunodeficiency	other comborbid conditions	D849	Immunodeficiency, unspecified
immunodeficiency	other comborbid conditions	D8982	Autoimmune lymphoproliferative syndrome [ALPS]
immunodeficiency	other comborbid conditions	D89831	Cytokine release syndrome, grade 1
immunodeficiency	other comborbid conditions	D89832	Cytokine release syndrome, grade 2
immunodeficiency	other comborbid conditions	D89833	Cytokine release syndrome, grade 3
immunodeficiency	other comborbid conditions	D89834	Cytokine release syndrome, grade 4
immunodeficiency	other comborbid conditions	D89835	Cytokine release syndrome, grade 5
immunodeficiency	other comborbid conditions	D89839	Cytokine release syndrome, grade unspecified
immunodeficiency	other comborbid conditions	D8989	Other specified disorders involving the immune mechanism, not elsewhere classified
immunodeficiency	other comborbid conditions	D89813	Graft-versus-host disease, unspecified
immunodeficiency	other comborbid conditions	D89810	Acute graft-versus-host disease
immunodeficiency	other comborbid conditions	D89811	Chronic graft-versus-host disease
immunodeficiency	other comborbid conditions	D89812	Acute on chronic graft-versus-host disease
immunodeficiency	other comborbid conditions	D822	Immunodeficiency with short-limbed stature
immunodeficiency	other comborbid conditions	D823	Immunodeficiency following hereditary defective response to Epstein-Barr virus
immunodeficiency	other comborbid conditions	D824	Hyperimmunoglobulin E [ IgE] syndrome
immunodeficiency	other comborbid conditions	D828	Immunodeficiency associated with other specified major defects
immunodeficiency	other comborbid conditions	D829	Immunodeficiency associated with major defect, unspecified
immunodeficiency	other comborbid conditions	D840	Lymphocyte function antigen-1 [LFA-1] defect
immunodeficiency	other comborbid conditions	D841	Defects in the complement system
immunodeficiency	other comborbid conditions	D8481	Immunodeficiency due to conditions classified elsewhere
immunodeficiency	other comborbid conditions	D84821	Immunodeficiency due to drugs
immunodeficiency	other comborbid conditions	D84822	Immunodeficiency due to external causes
immunodeficiency	other comborbid conditions	D8489	Other immunodeficiencies
immunodeficiency	other comborbid conditions	D893	Immune reconstitution syndrome
immunodeficiency	other comborbid conditions	D8940	Mast cell activation, unspecified
immunodeficiency	other comborbid conditions	D8941	Monoclonal mast cell activation syndrome
immunodeficiency	other comborbid conditions	D8942	Idiopathic mast cell activation syndrome
immunodeficiency	other comborbid conditions	D8943	Secondary mast cell activation
immunodeficiency	other comborbid conditions	D8949	Other mast cell activation disorder
immunodeficiency	other comborbid conditions	D89831	Cytokine release syndrome, grade 1
immunodeficiency	other comborbid conditions	D89832	Cytokine release syndrome, grade 2
immunodeficiency	other comborbid conditions	D89833	Cytokine release syndrome, grade 3
immunodeficiency	other comborbid conditions	D89834	Cytokine release syndrome, grade 4
immunodeficiency	other comborbid conditions	D89835	Cytokine release syndrome, grade 5
immunodeficiency	other comborbid conditions	D89839	Cytokine release syndrome, grade unspecified
immunodeficiency	other comborbid conditions	D8989	Other specified disorders involving the immune mechanism, not elsewhere classified
immunodeficiency	other comborbid conditions	M359	Systemic invovlement of connective tissue, unspecified
immunodeficiency	other comborbid conditions	D899	Disorder involving the immune mechanism, unspecified
lower-risk congenital heart disease	other comborbid conditions	Q211	Atrial septal defect
lower-risk congenital heart disease	other comborbid conditions	Q219	Congenital malformation of cardiac septum, unspecified
lower-risk congenital heart disease	other comborbid conditions	Q223	Other congenital malformations of pulmonary valve
lower-risk congenital heart disease	other comborbid conditions	Q233	Congenital mitral insufficiency
lower-risk congenital heart disease	other comborbid conditions	Q246	Congenital heart block
lower-risk congenital heart disease	other comborbid conditions	Q238	Other congenital malformations of aortic and mitral valves
lower-risk congenital heart disease	other comborbid conditions	Q239	Congenital malformation of aortic and mitral valves, unspecified
lower-risk congenital heart disease	other comborbid conditions	Q248	Other specified malformations of heart
lower-risk congenital heart disease	other comborbid conditions	Q209	Congenital malformation of cardiac chambers and connections, unspecified
lower-risk congenital heart disease	other comborbid conditions	Q249	Congenital malformation of heart, unspecified
lower-risk congenital heart disease	other comborbid conditions	Q250	Patent ductus arteriosus
lower-risk congenital heart disease	other comborbid conditions	Q2540	Congenital malformation of aorta unspecified
lower-risk congenital heart disease	other comborbid conditions	P2930	Pulmonary hypertension of newborn
lower-risk congenital heart disease	other comborbid conditions	P2938	Other persistent fetal circulation
neuromuscular disease	other comborbid conditions	E7523	Krabbe disease
neuromuscular disease	other comborbid conditions	E7525	Metachromatic leukodystrophy
neuromuscular disease	other comborbid conditions	E7526	Sulfatase deficiency
neuromuscular disease	other comborbid conditions	E7529	Other sphingolipidosis
neuromuscular disease	other comborbid conditions	E7500	GM2 ganglisidosis, unspecified
neuromuscular disease	other comborbid conditions	E7501	Sandhoff disease
neuromuscular disease	other comborbid conditions	E7502	Tay-Sachs disease
neuromuscular disease	other comborbid conditions	E7509	Other GM2 gangliosidosis
neuromuscular disease	other comborbid conditions	E7510	Unspecified gangliosidosis
neuromuscular disease	other comborbid conditions	E7511	Mucolipidosis IV
neuromuscular disease	other comborbid conditions	E7519	Other gangliosidosis
neuromuscular disease	other comborbid conditions	E754	Neuronal ceroid lipofuscinosis
neuromuscular disease	other comborbid conditions	G9389	Other specified disorders of brain
neuromuscular disease	other comborbid conditions	G939	Disorder of brain, unspecified
neuromuscular disease	other comborbid conditions	F842	Rett’s syndrome
neuromuscular disease	other comborbid conditions	G3181	Alpers disease
neuromuscular disease	other comborbid conditions	G3182	Leigh’s disease
neuromuscular disease	other comborbid conditions	G319	Degenerative disease of nervous system, unspecified
neuromuscular disease	other comborbid conditions	G120	Infantile spinal muscular atrophy, type I [Werdnig-Hoffman]
neuromuscular disease	other comborbid conditions	G1225	Progressive spinal muscle atrophy
neuromuscular disease	other comborbid conditions	G129	Spinal muscular atrophy, unspecified
neuromuscular disease	other comborbid conditions	G121	Other inherited spinal muscular atrophy
neuromuscular disease	other comborbid conditions	G128	Other spinal muscular atrophies and related syndromes
neuromuscular disease	other comborbid conditions	G1221	Amyotrophic lateral sclerosis
neuromuscular disease	other comborbid conditions	G1221	Amyotrophic lateral sclerosis
neuromuscular disease	other comborbid conditions	G1222	Progressive bulbar palsy
neuromuscular disease	other comborbid conditions	G128	Other spinal muscular atrophies and related syndromes
neuromuscular disease	other comborbid conditions	G1223	Primary lateral sclerosis
neuromuscular disease	other comborbid conditions	G1220	Motor neuron disease, unspecified
neuromuscular disease	other comborbid conditions	G1224	Familiar motor neuron disease
neuromuscular disease	other comborbid conditions	G1229	Other motor neuron disease
neuromuscular disease	other comborbid conditions	G128	Other spinal muscular atrophies and related syndromes
neuromuscular disease	other comborbid conditions	G129	Spinal muscular atrophy, unspecified
neuromuscular disease	other comborbid conditions	G801	Spastic diplegic cerebral palsy
neuromuscular disease	other comborbid conditions	G802	Spastic hemiplegic cerebral palsy
neuromuscular disease	other comborbid conditions	G800	Spastic quadriplegic cerebral palsy
neuromuscular disease	other comborbid conditions	G808	Other cerebral palsy
neuromuscular disease	other comborbid conditions	G802	Spastic hemiplegic cerebral palsy
neuromuscular disease	other comborbid conditions	G804	Ataxic cerebral palsy
neuromuscular disease	other comborbid conditions	G808	Other cerebral palsy
neuromuscular disease	other comborbid conditions	G809	Cerebral palsy, unspecified
neuromuscular disease	other comborbid conditions	G600	Hereditary motor and sensory neuropathy
neuromuscular disease	other comborbid conditions	G602	Neuropathy in association with hereditary ataxia
neuromuscular disease	other comborbid conditions	G600	Hereditary motor and sensory neuropathy
neuromuscular disease	other comborbid conditions	G600	Hereditary motor and sensory neuropathy
neuromuscular disease	other comborbid conditions	G601	Refsum’s disease
neuromuscular disease	other comborbid conditions	G603	Idiopathic progressive neuropathy
neuromuscular disease	other comborbid conditions	G608	Other hereditary and idiopathic neuropathies
neuromuscular disease	other comborbid conditions	G609	Hereditary and idiopathic neuropathy, unspecified
neuromuscular disease	other comborbid conditions	G733	Myasthenic syndromes in other diseases classified elsewhere
neuromuscular disease	other comborbid conditions	G712	Congenital myopathies
neuromuscular disease	other comborbid conditions	G7120	Congenital myopathy, unspecified
neuromuscular disease	other comborbid conditions	G7121	Nemaline myopathy
neuromuscular disease	other comborbid conditions	G71220	X-linked myotubular myopathy
neuromuscular disease	other comborbid conditions	G71228	Other centronuclear myopathy
neuromuscular disease	other comborbid conditions	G7129	Other congenital myopathy
neuromuscular disease	other comborbid conditions	G7100	Muscular dystrophy, unspecified
neuromuscular disease	other comborbid conditions	G7101	Duchenne or Becker muscular dystrophy
neuromuscular disease	other comborbid conditions	G7102	Facioscapulohumeral muscular dystrophy
neuromuscular disease	other comborbid conditions	G7109	Other specified muscular dystrophies
neuromuscular disease	other comborbid conditions	G7111	Myotonic muscular dystrophy
neuromuscular disease	other comborbid conditions	G7112	Myotonia congenita
neuromuscular disease	other comborbid conditions	G7113	Myotonic chondrodystrophy
neuromuscular disease	other comborbid conditions	G719	Primary disorder of muscle, unspecified
neuromuscular disease	other comborbid conditions	G729	Myopathy, unspecified
neuromuscular disease	other comborbid conditions	P940	Transient neonatal myasthenia gravis
