# Supplementary material for: Healthcare utilization during acute medically attended episodes of respiratory syncytial virus-related lower respiratory tract infection among infants in the United States
Source: PLoS One. 2025 Feb 10;20(2):e0313573. doi: 10.1371/journal.pone.0313573 (PMC11809781; doi:10.1371/journal.pone.0313573)
Supplement: S2 File — (ZIP) [file pone.0313573.s002.zip › S5_code/1_paper/data/sampchar_merative_medicaid.csv]

Group	Variable	N_se1	Pct_se1	N_sp	Pct_sp
Birth month	January	6202	3.85	2651	4.01
Birth month	February	2697	1.67	1005	1.81
Birth month	March	1174	0.73	394	0.78
Birth month	April	4840	3	1706	3.08
Birth month	May	15235	9.45	5431	9.67
Birth month	June	16055	9.95	5850	10.39
Birth month	July	24386	15.12	9019	14.3
Birth month	August	24853	15.41	9825	14.76
Birth month	September	22028	13.66	9382	13.73
Birth month	October	19308	11.97	8898	12.2
Birth month	November	15021	9.31	7098	9.58
Birth month	December	9479	5.88	4411	5.69
Birth year	2016	33709	20.9	13409	20.42
Birth year	2017	45884	28.45	17611	26.82
Birth year	2018	40216	24.94	16243	24.73
Birth year	2019	40289	24.98	17855	27.19
Birth year	2020	1180	0.73	552	0.84
Sex	Female	70886	43.95	29810	54.59
Sex	Male	90373	56.04	35852	45.39
Sex	Unknown	19	0.01	8	0.01
Census division	New England
Census division	Mid Atlantic
Census division	East North Central
Census division	West North Central
Census division	South Atlantic
Census division	East South Central
Census division	West South Central
Census division	Mountain
Census division	Pacific
Census division	Other/Unknown
Comorbidity group	A: 37+ term infants, otherwise healthy	124788	77.37	51064	77.76
Comorbidity group	B: Palivizumab-eligible	7227	4.48	2565	3.91
Comorbidity group	C: Other comorbidities	29263	18.14	12041	18.34
Comorbidity group	Unknown	0	0	0	0
Gestational age	< 29 weeks	2248	1.39	724	1.1
Gestational age	29–31 weeks	2504	1.55	1075	1.64
Gestational age	32–36 weeks	18503	11.47	7956	12.12
Gestational age	Full term (> 36 weeks)	91485	56.73	37363	56.9
Gestational age	Premature (unknown GA)	3146	1.95	1291	1.97
Gestational age	Unknown GA	43392	26.91	17261	26.28
Plan type	Comprehensive/indemnity	59588	36.95	24744	37.68
Plan type	EPO/PPO	85	0.05	42	0.06
Plan type	POS/POS with capitation	0	0	0	0
Plan type	HMO	101338	62.83	40769	62.08
Plan type	CDHP/HDHP	0	0	0	0
Plan type	Missing/Unknown	267	0.17	115	0.18
Pre-season LRTI (sensitive/specific definition)	Pre-season LRTI (sensitive/specific definition)	107642	66.74	42984	65.45
HS-CHD	HS-CHD	5087	3.15	1840	2.8
Chronic lung disease	Chronic lung disease	1967	1.22	563	0.86
Any chronic condition	Any chronic condition	16682	10.46	5972	9.09
