# Supplementary material for: Healthcare utilization during acute medically attended episodes of respiratory syncytial virus-related lower respiratory tract infection among infants in the United States
Source: PLoS One. 2025 Feb 10;20(2):e0313573. doi: 10.1371/journal.pone.0313573 (PMC11809781; doi:10.1371/journal.pone.0313573)
Supplement: S2 File — (ZIP) [file pone.0313573.s002.zip › S5_code/README.org]

#+TITLE: Overview of Code Repository
#+OPTIONS: author:nil

Please contact Jason Gantenberg (jason_gantenberg@brown.edu) with questions about the code.

* Directory: 0_optum-analysis

This folder contains scripts used to pull claims information from Optum's Clinformatics Data Mart (CDM) within an access-controlled computing environment. The original data can be obtained by contacting Optum, but we cannot share it publicly and provide these scripts for reference.

In some cases, files have been renamed for readability and comprehension, as the code pertaining to this analysis is a subset of a larger codebase.

+-------------------------------+---------------------------------------------------------------------------------------------------------------+
| DIRECTORY/FILE                | DESCRIPTION                                                                                                   |
+-------------------------------+---------------------------------------------------------------------------------------------------------------+
| code                          | A directory containing a script we've used in several analysis to build RSV episodes                          |
+-------------------------------+---------------------------------------------------------------------------------------------------------------+
| data                          | A directory containing a file listing the RSV season start and end dates by Census division and a subdirectory|
|                               | (codelists) containing machine-readable lists of ICD-10-CM codes pertaining to S4 Table.                      |
+-------------------------------+---------------------------------------------------------------------------------------------------------------+
| harvest_cdm                   | A directory containing two scripts used to pull claims information                                            |
+-------------------------------+---------------------------------------------------------------------------------------------------------------+
| 00_clean_tables.r             | A script that conducts initial cleaning on the raw data pulled from CDM                                       |
+-------------------------------+---------------------------------------------------------------------------------------------------------------+
| 00_import_place_of_service.r  | A script that imports place of service codes from the Center for Disease Control and Prevention's website     |
+-------------------------------+---------------------------------------------------------------------------------------------------------------+
| 01_make_datasets.r            | A script that creates the birth cohort and builds up the analytic dataset for this and other analyses.        |
+-------------------------------+---------------------------------------------------------------------------------------------------------------+
| 02_hcu_analysis.r             | A script that runs the analyses contained in the paper.                                                       |
+-------------------------------+---------------------------------------------------------------------------------------------------------------+

* Directory: 1_paper

Code and data underlying the paper.

| Directory/File               | Description                                                                                                       |
|                              | <70>                                                                                                              |
|------------------------------+-------------------------------------------------------------------------------------------------------------------|
| data                         | A directory containing outcome summaries for the three claims databases and scripts for cleaning Merative outputs |
| _pandoc-filters              | Lua scripts for processing the QMD export to DOCX                                                                 |
| Gantenberg_Acute-RSV-HCU.qmd | A Quarto Markdown file that produces the main manuscript.                                                         |
| analysis.r                   | Code that combines outcome summaries, sets up data structures, and applies labels. Sourced by the QMD file.       |
| styles.docx                  | A reference document used to style the exported DOCX file                                                         |
| references.bib               | Bibtex file containing references (some are references in the QMD file)                                           |
| Makefile                     | Runs command-line procedures to export or label document versions                                                 |
